# Supplementary material for: U–Pb ages of detrital zircons in Cretaceous–Paleogene/Neogene kaolins within Eastern Dahomey and Niger Delta Basins (Nigeria) as provenance indicators
Source: Sci Rep. 2021 Jul 5;11:13861. doi: 10.1038/s41598-021-93453-9 (PMC8257602; doi:10.1038/s41598-021-93453-9)
Supplement: Supplementary file 1 — Supplementary Information. [file 41598_2021_93453_MOESM1_ESM.xlsx]

## Sheet: Sheet1
Manuscript Title: U-Pb ages of Detrital Zircons in Cretaceous – Paleogene/Neogene Kaolins within Eastern Dahomey and Niger Delta Basins (Nigeria) as Provenance Indicators
Authors: OLAONIPEKUN OYEBANJO, GEORGES-IVO EKOSSE, and JOHN ODIYO
							RATIOS							AGES [Ma]							RATIOS PbC CORRECTED							AGES [Ma] PbC CORRECTED						Conc.
Analysis	Sample	Domain	U [ppm]a	Pb [ppm]a	Th/Ua	206/204	207Pb/235Ub	2 σd	206Pb/238Ub	2 σd	rhoc	207Pb/206Pbe	2 σd	207Pb/235U	2 σ	206Pb/238U	2 σ	207Pb/206Pb	2 σ	Conc.%	207Pb/235Ub	2 σd	206Pb/238Ub	2 σd	rhoc	207Pb/206Pbe	2 σd	207Pb/235U	2 σ	206Pb/238U	2 σ	207Pb/206Pb	2 σ	%
GJ1_001.FIN2	GJ1		312.3	28	0.0332373	710	0.806	0.014	0.09812	0.00067	0.38464	0.05969	0.00098	599.1	8.1	603.3	3.9	580	36	104.017	0.689	0.04	0.09704	0.00071	0.4707	0.0513	0.0029	526	25	597	4.2	582	68	102.577
GJ1_002.FIN2	GJ1		279	25.1	0.0330824	-40	0.813	0.012	0.09759	0.00059	0.20399	0.06055	0.00087	604	6.6	600.2	3.5	609	31	98.555	0.695	0.035	0.09666	0.00069	0.5138	0.0521	0.0025	531	21	594.7	4	636	61	93.5063
GJ1_003.FIN2	GJ1		279.1	25.1	0.0328556	170	0.813	0.012	0.09779	0.00062	0.12962	0.0604	0.00097	603.7	6.8	601.4	3.7	601	35	100.067	0.678	0.04	0.09661	0.00066	0.30728	0.0506	0.0029	517	25	594.5	3.9	653	68	91.0413
GJ1_019.FIN2	GJ1		292.8	26.7	0.0328552	410	0.832	0.011	0.09846	0.00056	0.061248	0.0613	0.00085	614	6	605.7	3.2	637	30	95.0863	0.699	0.035	0.09725	0.00065	0.49826	0.052	0.0024	534	21	598.2	3.8	618	57	96.7961
GJ1_020.FIN2	GJ1		279	24.5	0.032724	580	0.817	0.011	0.09747	0.00058	0.15053	0.06077	0.00089	605.4	6.2	599.5	3.4	621	31	96.5378	0.692	0.037	0.09633	0.00063	0.4261	0.0521	0.0026	529	22	592.8	3.7	655	63	90.5038
GJ1_036.FIN2	GJ1		285.8	25.2	0.0326452	960	0.814	0.011	0.09751	0.00064	0.17086	0.06045	0.00088	603.8	6.4	600.2	3.8	606	31	99.0429	0.661	0.038	0.09615	0.0007	0.46473	0.0494	0.0027	503	24	591.7	4.1	573	69	103.264
GJ1_037.FIN2	GJ1		284.6	27.4	0.0344343	370	0.815	0.013	0.09773	0.00061	0.24211	0.06047	0.0009	604	7.1	601.1	3.6	606	33	99.1914	0.679	0.039	0.09655	0.00073	0.59329	0.0507	0.0027	520	23	594.5	4.2	624	67	95.2724
GJ1_053.FIN2	GJ1		289.1	27.1	0.0341404	710	0.808	0.011	0.0978	0.00056	0.13599	0.05989	0.0009	600.6	6.4	601.5	3.3	585	33	102.821	0.63	0.04	0.09633	0.00067	0.58373	0.0471	0.0028	488	26	592.8	4	608	63	97.5
GJ1_054.FIN2	GJ1		287.7	25.2	0.0321515	700	0.815	0.011	0.09781	0.00059	0.08248	0.06015	0.00087	604.2	6.3	601.5	3.5	602	31	99.9169	0.684	0.038	0.09672	0.00065	0.42976	0.0511	0.0027	523	23	595.1	3.8	652	62	91.273
GJ1_070.FIN2	GJ1		288.8	27.9	0.0343837	470	0.809	0.012	0.09828	0.00064	0.20696	0.05956	0.00092	601.1	7	604.3	3.8	572	34	105.647	0.686	0.035	0.09721	0.00072	0.50738	0.0506	0.0024	523	21	597.9	4.2	594	57	100.657
GJ1_071.FIN2	GJ1		289.7	25.8	0.0325854	1000	0.818	0.012	0.0983	0.00057	0.16481	0.06014	0.00091	605.7	6.9	604.4	3.3	593	33	101.922	0.698	0.038	0.09734	0.00057	0.43272	0.0513	0.0026	528	23	598.7	3.3	622	63	96.254
GJ1_087.FIN2	GJ1		287.8	24.9	0.0328353	620	0.813	0.013	0.09811	0.00058	0.27176	0.06007	0.00093	603	7.3	603.3	3.4	590	34	102.254	0.636	0.043	0.0966	0.00066	0.55188	0.0477	0.003	491	27	594.4	3.9	657	65	90.4718
GJ1_088.FIN2	GJ1		283	24.9	0.0328622	880	0.813	0.012	0.09736	0.00058	0.14517	0.0606	0.00094	603.1	6.9	598.9	3.4	609	34	98.3415	0.67	0.04	0.09614	0.00067	0.56878	0.0501	0.0029	507	26	591.7	4	622	66	95.1286
GJ1_104.FIN2	GJ1		283	25.8	0.0331095	570	0.827	0.013	0.09805	0.00061	0.13429	0.06138	0.00098	611	7.2	602.9	3.6	635	35	94.9449	0.627	0.042	0.09633	0.00074	0.58228	0.0467	0.003	484	26	592.8	4.3	657	81	90.2283
GJ1_105.FIN2	GJ1		282.9	24.4	0.0333687	430	0.807	0.012	0.09736	0.0006	0.22187	0.06031	0.00087	600.1	6.6	598.9	3.5	601	32	99.6506	0.686	0.037	0.09618	0.00065	0.44117	0.0515	0.0027	519	23	592	3.8	627	70	94.4179
GJ1_121.FIN2	GJ1		282.1	23.5	0.0332506	1040	0.813	0.012	0.09789	0.00058	0.265	0.06039	0.00085	603.3	6.7	602	3.4	607	31	99.1763	0.637	0.041	0.0964	0.00069	0.63476	0.0476	0.003	485	28	593.2	4	635	62	93.4173
GJ1_122.FIN2	GJ1		284.1	26.4	0.0348821	300	0.822	0.012	0.09755	0.00053	0.20228	0.06129	0.00088	608	6.6	600	3.1	639	31	93.8967	0.682	0.039	0.09634	0.0006	0.51551	0.0517	0.0027	521	24	592.9	3.6	656	64	90.3811
GJ1_138.FIN2	GJ1		286.2	25	0.0325297	940	0.81	0.013	0.09827	0.00061	0.28053	0.06005	0.00092	602	7.2	604.2	3.6	590	33	102.407	0.632	0.042	0.0967	0.00074	0.6304	0.0469	0.003	484	28	595	4.4	625	70	95.2
GJ1_139.FIN2	GJ1		286.6	26.2	0.0324494	490	0.814	0.012	0.09808	0.00067	0.25002	0.06048	0.00084	604.4	6.4	603.1	3.9	608	30	99.1941	0.673	0.039	0.09682	0.00076	0.50825	0.0501	0.0028	509	25	595.7	4.5	669	60	89.0433
GJ1_155.FIN2	GJ1		292.7	25.6	0.0337205	520	0.815	0.013	0.09747	0.00064	0.24966	0.06084	0.00098	604.3	7.5	599.5	3.8	617	35	97.1637	0.68	0.043	0.09627	0.00075	0.55786	0.0509	0.0031	514	28	592.4	4.4	668	61	88.6826
GJ1_156.FIN2	GJ1		290.4	25.1	0.0336088	710	0.81	0.012	0.09796	0.00059	0.32854	0.0601	0.00086	601.5	6.8	602.4	3.5	593	32	101.585	0.644	0.041	0.09657	0.00066	0.5141	0.0484	0.0029	500	25	594.2	3.9	625	68	95.072
GJ1_172.FIN2	GJ1		286.8	25.9	0.033159	340	0.818	0.013	0.09763	0.00054	0.14044	0.06076	0.00097	605.8	7.1	600.4	3.2	618	35	97.1521	0.691	0.039	0.09648	0.00062	0.50092	0.052	0.0027	524	24	593.7	3.6	696	62	85.3017
GJ1_173.FIN2	GJ1		284.9	25	0.0330993	930	0.809	0.012	0.09803	0.00054	0.23921	0.05992	0.00086	600.8	6.6	602.8	3.2	587	31	102.692	0.67	0.039	0.09673	0.00063	0.52695	0.0498	0.0028	507	25	595.2	3.7	635	66	93.7323
GJ1_189.FIN2	GJ1		287.9	27.3	0.0328586	610	0.808	0.011	0.09801	0.0006	0.25807	0.05963	0.00082	600.4	6.4	602.7	3.5	581	30	103.735	0.676	0.037	0.09677	0.00069	0.59233	0.0503	0.0025	515	23	595.4	4.1	619	67	96.1874
GJ1_190.FIN2	GJ1		290.6	25.2	0.0327598	620	0.817	0.013	0.09793	0.00063	0.11788	0.06042	0.00092	605.9	7	602.2	3.7	611	33	98.5597	0.658	0.042	0.0965	0.00073	0.39469	0.0489	0.0031	502	27	593.8	4.3	673	66	88.2318
GJ1_206.FIN2	GJ1		286.9	26.8	0.0330429	920	0.815	0.012	0.09722	0.00062	0.08412	0.06059	0.00092	604.5	6.8	598.1	3.7	617	34	96.9368	0.672	0.042	0.09595	0.00074	0.54024	0.0502	0.0031	505	28	590.6	4.4	672	65	87.8869
GJ1_207.FIN2	GJ1		287.9	26.6	0.0327544	450	0.822	0.011	0.09807	0.00059	0.22848	0.06099	0.0008	609.3	6.2	603.1	3.5	627	29	96.1882	0.703	0.039	0.097	0.00072	0.57914	0.052	0.0028	533	23	596.8	4.2	648	66	92.0988
GJ1_223.FIN2	GJ1		286.1	26.6	0.0331702	490	0.818	0.012	0.0982	0.00063	0.16014	0.06029	0.00092	605.8	6.8	603.8	3.7	603	33	100.133	0.625	0.041	0.09652	0.00071	0.48891	0.0464	0.003	481	27	593.9	4.2	605	65	98.1653
GJ1_224.FIN2	GJ1		292.5	26.9	0.0328889	960	0.81	0.011	0.09791	0.00056	0.28495	0.05994	0.00082	601.8	6.4	602.1	3.3	589	30	102.224	0.681	0.038	0.09677	0.00063	0.49409	0.0505	0.0027	515	24	595.4	3.7	642	63	92.7414
GJ1_240.FIN2	GJ1		289.5	26.7	0.0330225	420	0.818	0.013	0.09768	0.00058	0.32198	0.06058	0.00093	606.6	7.3	600.8	3.4	612	33	98.1699	0.687	0.04	0.09654	0.00068	0.58648	0.051	0.0028	518	25	594	4	672	64	88.3929
GJ1_241.FIN2	GJ1		286.3	25.4	0.033147	380	0.826	0.013	0.09775	0.00067	0.26631	0.06112	0.00093	611	7.4	601.2	3.9	632	34	95.1266	0.7	0.041	0.09661	0.00074	0.47743	0.0524	0.0029	528	25	594.4	4.3	691	68	86.0203
GJ1_257.FIN2	GJ1		288.8	24.5	0.0330679	350	0.809	0.013	0.09798	0.00061	0.1363	0.05981	0.00097	600.7	7.2	602.5	3.6	587	35	102.641	0.691	0.039	0.09702	0.00068	0.50751	0.0512	0.0028	524	24	596.9	4	628	64	95.0478
GJ1_258.FIN2	GJ1		289	26	0.0331488	470	0.809	0.012	0.0979	0.00059	0.028535	0.06004	0.00096	600.9	6.6	602.1	3.5	593	34	101.535	0.649	0.042	0.09645	0.00065	0.37693	0.0484	0.0031	495	26	593.5	3.8	653	71	90.8882
GJ1_274.FIN2	GJ1		284.8	25.2	0.0333567	630	0.824	0.012	0.09819	0.00063	0.10892	0.0609	0.00094	610.1	7	603.7	3.7	624	35	96.7468	0.663	0.039	0.09682	0.00072	0.50342	0.0492	0.0028	512	24	595.7	4.2	602	65	98.9535
GJ1_275.FIN2	GJ1		283.6	25.2	0.0328632	1150	0.824	0.012	0.09795	0.00058	0.062816	0.06105	0.00093	609.4	6.6	602.3	3.4	625	33	96.368	0.67	0.042	0.09665	0.00069	0.49959	0.0498	0.0031	508	28	594.7	4	641	65	92.7769
GJ1_291.FIN2	GJ1		283.4	25.1	0.033451	640	0.809	0.012	0.09741	0.00061	0.14124	0.06022	0.00098	600.6	7	599.2	3.6	598	35	100.201	0.668	0.042	0.09614	0.00075	0.59431	0.0499	0.003	504	27	591.7	4.4	676	72	87.5296
GJ1_292.FIN2	GJ1		285.5	29	0.0335201	920	0.815	0.011	0.09701	0.00067	0.19485	0.06095	0.00085	604.9	6.2	596.8	3.9	628	31	95.0318	0.653	0.039	0.09551	0.00072	0.41834	0.0496	0.0028	500	25	588	4.2	588	67	100
GJ1_308.FIN2	GJ1		283.2	24.4	0.033298	890	0.816	0.01	0.09859	0.00058	0.17462	0.06012	0.00078	605.1	5.8	606.1	3.4	603	28	100.514	0.665	0.04	0.09721	0.00071	0.60512	0.0491	0.0028	507	25	598	4.2	599	62	99.8331
GJ1_309.FIN2	GJ1		287.3	25.5	0.0329969	680	0.817	0.012	0.09784	0.00058	0.086507	0.06079	0.00099	605.3	7	601.7	3.4	615	35	97.8374	0.685	0.043	0.09675	0.00064	0.49025	0.0514	0.0031	521	27	595.3	3.8	708	64	84.0819
GJ1_325.FIN2	GJ1		286.8	25.3	0.0329498	860	0.816	0.012	0.09821	0.00061	0.26921	0.06045	0.00087	605	6.6	603.9	3.6	610	31	99	0.686	0.04	0.09709	0.00068	0.48063	0.0512	0.0028	523	24	597.3	4	601	68	99.3844
GJ1_326.FIN2	GJ1		289.8	26.5	0.0332988	340	0.807	0.012	0.09722	0.0006	0.30096	0.06024	0.00083	600	6.5	598.1	3.5	603	31	99.1874	0.645	0.044	0.09588	0.00075	0.6285	0.0482	0.0032	492	28	590.1	4.4	678	70	87.0354
GJ1_342.FIN2	GJ1		287.1	25.5	0.033194	440	0.813	0.012	0.09808	0.0006	0.21421	0.06018	0.00091	603.3	6.9	603.1	3.5	599	33	100.684	0.655	0.045	0.09676	0.00071	0.53628	0.0494	0.0031	506	27	595.3	4.2	647	71	92.0093
GJ1_343.FIN2	GJ1		292.1	25.8	0.0331736	480	0.814	0.012	0.09815	0.00066	0.18953	0.06023	0.00091	603.7	6.7	603.5	3.9	597	33	101.089	0.649	0.041	0.09671	0.00077	0.55858	0.0482	0.0029	496	26	595	4.5	636	67	93.5535
GJ1_359.FIN2	GJ1		285.6	26.8	0.0332283	410	0.809	0.012	0.09786	0.00062	0.19488	0.06001	0.00093	601.1	6.9	601.8	3.6	588	34	102.347	0.628	0.044	0.09638	0.00072	0.50588	0.0472	0.0031	485	28	593.1	4.2	663	74	89.457
GJ1_360.FIN2	GJ1		284.7	24.3	0.032947	370	0.797	0.013	0.09711	0.00065	0.29111	0.05949	0.00092	594	7.3	597.4	3.8	573	34	104.258	0.655	0.041	0.09572	0.00075	0.50464	0.0492	0.003	496	27	589.2	4.4	644	72	91.4907
GJ1_376.FIN2	GJ1		290.8	25.9	0.033425	1250	0.808	0.011	0.09855	0.00064	0.25628	0.05955	0.00083	600.7	6.2	605.9	3.7	574	31	105.557	0.626	0.04	0.09699	0.00067	0.44621	0.0468	0.0028	487	25	596.7	4	561	65	106.364
GJ1_377.FIN2	GJ1		285.7	25.1	0.0331817	340	0.826	0.013	0.09762	0.00055	0.13024	0.06136	0.00097	610.3	7.1	600.4	3.2	635	34	94.5512	0.642	0.045	0.09602	0.00068	0.59226	0.0483	0.0032	489	29	591	4	661	74	89.41
GJ1_393.FIN2	GJ1		284.1	25.2	0.0331221	830	0.81	0.012	0.09714	0.00062	0.17059	0.0604	0.00093	601.7	6.8	597.6	3.6	602	33	99.2691	0.647	0.04	0.09569	0.00072	0.42598	0.0488	0.0029	502	25	589.1	4.3	605	63	97.3719
GJ1_394.FIN2	GJ1		284.5	24.1	0.0332162	740	0.819	0.013	0.09816	0.00061	0.17596	0.06039	0.00098	606.4	7.4	603.6	3.6	600	36	100.6	0.649	0.042	0.09668	0.00073	0.57955	0.0479	0.003	491	28	594.8	4.3	609	69	97.6683
GJ1_410.FIN2	GJ1		285.1	25.8	0.0332164	870	0.825	0.011	0.09824	0.00062	0.19514	0.0606	0.00082	609.9	6.1	604	3.6	613	29	98.5318	0.672	0.042	0.09702	0.00072	0.50113	0.0495	0.003	520	25	596.8	4.2	652	63	91.5337
GJ1_411.FIN2	GJ1		289.5	26.1	0.0331606	670	0.836	0.01	0.098	0.00058	0.20642	0.06145	0.00073	616.1	5.5	602.6	3.4	649	26	92.8505	0.696	0.04	0.09688	0.00066	0.81371	0.0515	0.0029	526	25	596.1	3.9	680	65	87.6618
GJ1_427.FIN2	GJ1		284.7	26.2	0.0331226	790	0.819	0.012	0.09826	0.00056	0.14504	0.06037	0.00089	606.8	6.7	604.2	3.3	611	31	98.8871	0.696	0.044	0.09721	0.00068	0.60641	0.052	0.003	528	27	598	4	689	66	86.7925
GJ1_428.FIN2	GJ1		284.4	26.9	0.033052	1030	0.813	0.012	0.09759	0.00064	0.31386	0.0603	0.00088	603.3	7	600.2	3.8	600	32	100.033	0.624	0.042	0.0959	0.00075	0.57217	0.0464	0.003	480	27	590.3	4.4	657	72	89.8478
GJ1_444.FIN2	GJ1		295.3	27.3	0.032848	940	0.813	0.013	0.0978	0.00059	0.26094	0.06035	0.00095	603.2	7.4	601.5	3.5	600	34	100.25	0.645	0.043	0.09637	0.0007	0.58618	0.048	0.0031	489	29	593	4.1	643	69	92.224
GJ1_445.FIN2	GJ1		292.2	25.5	0.0329227	650	0.804	0.013	0.09751	0.00062	0.15204	0.06	0.001	598.8	7.3	599.8	3.7	589	36	101.834	0.641	0.04	0.09608	0.00074	0.55061	0.0483	0.0029	492	25	591.4	4.3	621	78	95.2335
GJ1_461.FIN2	GJ1		288.5	26.6	0.0328943	470	0.812	0.013	0.09751	0.00063	0.15711	0.0604	0.00095	602.5	7.4	599.7	3.7	609	36	98.4729	0.658	0.042	0.09611	0.00075	0.54465	0.0496	0.0029	503	26	591.5	4.4	667	72	88.6807
GJ1_462.FIN2	GJ1		288.5	25.7	0.0329289	740	0.82	0.013	0.0978	0.00059	0.27504	0.061	0.00095	607.7	7.3	601.5	3.5	627	34	95.933	0.715	0.036	0.09687	0.00066	0.49138	0.0533	0.0026	540	22	596	3.9	649	63	91.8336
GJ1_478.FIN2	GJ1		287.9	26.1	0.0329976	-70	0.811	0.012	0.09832	0.00062	0.076795	0.06	0.00091	602.7	6.7	604.5	3.6	596	34	101.426	0.678	0.039	0.09712	0.00068	0.43128	0.0504	0.0029	516	24	597.4	4	654	70	91.3456
GJ1_479.FIN2	GJ1		288.8	25.7	0.0331025	500	0.814	0.012	0.09771	0.00063	0.24823	0.06067	0.00094	604.2	7.1	600.9	3.7	612	33	98.1863	0.674	0.041	0.09653	0.00065	0.41679	0.0504	0.003	508	27	594	3.8	676	69	87.8698
GJ1_495.FIN2	GJ1		286.5	24.5	0.0331937	580	0.819	0.012	0.09806	0.00063	0.26318	0.06067	0.00089	606.4	6.9	603	3.7	617	31	97.731	0.67	0.041	0.09659	0.00069	0.48174	0.0499	0.003	510	26	594.3	4.1	643	74	92.4261
GJ1_496.FIN2	GJ1		281.4	25.8	0.0335821	780	0.803	0.012	0.09764	0.00065	0.17892	0.05971	0.00094	597.3	7	600.5	3.8	577	34	104.073	0.686	0.042	0.09663	0.0007	0.44034	0.0512	0.003	525	25	594.6	4.1	670	61	88.7463
GJ1_512.FIN2	GJ1		292.3	25.6	0.0331167	570	0.82	0.015	0.09783	0.0007	0.0009732	0.061	0.0012	608	8.5	601.6	4.1	624	43	96.4103	0.656	0.045	0.09631	0.00075	0.36418	0.0492	0.0033	498	29	592.7	4.4	605	73	97.9669
GJ1_513.FIN2	GJ1		282	25.1	0.033227	630	0.813	0.014	0.09796	0.0006	0.11434	0.0603	0.0011	603	7.8	602.4	3.5	603	39	99.9005	0.631	0.044	0.0964	0.00072	0.54917	0.0471	0.0032	485	28	593.2	4.2	623	73	95.2167
GJ1_529.FIN2	GJ1		288.2	25.6	0.0331714	770	0.804	0.014	0.09777	0.00071	0.25673	0.0599	0.001	597.8	7.8	601.3	4.2	583	37	103.139	0.679	0.045	0.09672	0.00081	0.51382	0.0511	0.0032	522	28	595.1	4.8	604	67	98.5265
GJ1_530.FIN2	GJ1		283.6	25.2	0.0330748	560	0.825	0.013	0.09759	0.00066	0.098751	0.0616	0.001	609.5	7.2	600.2	3.8	648	35	92.6235	0.707	0.038	0.09647	0.00071	0.38855	0.0531	0.0028	532	24	593.6	4.2	698	66	85.043
GJ1_546.FIN2	GJ1		294.9	26.4	0.0333333	490	0.817	0.016	0.09783	0.00085	0.09007	0.0607	0.0012	605.5	8.7	601.6	5	612	45	98.3007	0.652	0.048	0.09623	0.00094	0.35691	0.0489	0.0035	499	31	592.2	5.5	556	86	106.511
GJ1_547.FIN2	GJ1		277.4	26.2	0.0333453	520	0.812	0.016	0.09824	0.00076	0.29486	0.0597	0.0011	602.7	8.9	604	4.5	584	41	103.425	0.7	0.051	0.09729	0.00084	0.4906	0.0523	0.0035	530	31	598.5	5	649	88	92.2188
A_004.FIN2	Plesovice		639	93.2	0.104225	485	0.3911	0.007	0.05383	0.00041	0.2213	0.05279	0.00092	335.5	5.3	338	2.5	307	39	110.098	0.086	0.028	0.05115	0.00049	0.58257	0.012	0.0038	78	26	321.5	3	290	150	110.862
A_021.FIN2	Plesovice		628	90.9	0.102389	760	0.3979	0.0076	0.05372	0.00036	0.028129	0.0538	0.0011	339.7	5.6	337.3	2.2	349	45	96.6476	0.18	0.033	0.05191	0.00041	0.56274	0.0246	0.0047	167	28	326.2	2.5	400	120	81.55
A_038.FIN2	Plesovice		711	101.7	0.105204	760	0.3962	0.0069	0.05384	0.00044	0.15102	0.0534	0.00097	338.6	5	338	2.7	334	41	101.198	0.18	0.031	0.05197	0.00053	0.57058	0.0244	0.0043	159	28	326.6	3.2	303	92	107.789
A_055.FIN2	Plesovice		792	125.2	0.108712	760	0.3955	0.0061	0.05382	0.00038	0.25222	0.05322	0.0008	338.1	4.4	337.9	2.3	330	34	102.394	0.227	0.023	0.05232	0.00041	0.4611	0.0311	0.003	203	19	328.8	2.5	245	98	134.204
A_072.FIN2	Plesovice		736	102.7	0.10462	660	0.3991	0.0077	0.05415	0.00054	0.19947	0.0536	0.0011	340.7	5.6	340	3.3	344	47	98.8372	0.209	0.032	0.05251	0.00059	0.43554	0.0285	0.0044	191	27	329.9	3.6	360	170	91.6389
A_089.FIN2	Plesovice		652	90.6	0.102761	600	0.402	0.011	0.05426	0.00047	0.2565	0.0538	0.0014	342.6	7.8	340.6	2.9	349	57	97.5931	0.199	0.036	0.05255	0.00053	0.59915	0.0271	0.0049	176	31	330.1	3.2	360	120	91.6944
A_106.FIN2	Plesovice		704	97.3	0.105398	630	0.4024	0.0077	0.05366	0.00047	0.038517	0.0546	0.0012	343	5.6	337	2.9	380	50	88.6842	0.22	0.034	0.05205	0.00061	0.62154	0.0301	0.0047	192	30	327.1	3.7	360	110	90.8611
A_123.FIN2	Plesovice		653	92.1	0.104135	640	0.399	0.013	0.05435	0.00056	0.23147	0.0536	0.0017	340.7	9.3	341.2	3.4	343	68	99.4752	0.193	0.05	0.05256	0.00067	0.59665	0.0263	0.0069	170	45	330.2	4.1	380	260	86.8947
A_174.FIN2	Plesovice		537.6	80.1	0.0969308	510	0.393	0.01	0.05299	0.0005	0.41524	0.0538	0.0013	335.8	7.5	332.9	3.1	349	54	95.3868	0.154	0.039	0.05085	0.00063	0.63487	0.0213	0.0055	136	36	319.7	3.9	470	160	68.0213
A_222.FIN2	Plesovice		841	122.7	0.106064	830	0.393	0.009	0.05327	0.00057	0.27829	0.0535	0.0012	336.2	6.5	334.6	3.5	337	50	99.2878	0.217	0.027	0.0517	0.00061	0.45513	0.0301	0.0037	195	23	325	3.8	246	77	132.114
A_310.FIN2	Plesovice		648	87.2	0.098071	1020	0.394	0.011	0.05352	0.00062	0.28441	0.0536	0.0015	337	8.2	336.1	3.8	339	60	99.1445	0.158	0.054	0.05163	0.00073	0.65584	0.0211	0.0078	142	50	324.5	4.5	256	90	126.758
A_344.FIN2	Plesovice		719.9	100.1	0.0986248	790	0.383	0.014	0.05288	0.00057	0.52956	0.0526	0.0017	329	10	332.2	3.5	300	71	110.733	0.19	0.044	0.05121	0.00066	0.61987	0.0264	0.0061	178	36	321.9	4	180	140	178.833
A_480.FIN2	Plesovice		683	99.4	0.103807	380	0.3877	0.0056	0.05338	0.00033	0.16337	0.05282	0.00079	332.3	4.1	335.2	2	310	33	108.129	0.149	0.025	0.05123	0.0004	0.57668	0.0204	0.0035	130	23	322.1	2.5	358	96	89.9721
A_514.FIN2	Plesovice		540	75.3	0.097963	620	0.398	0.0062	0.05368	0.00035	0.25389	0.054	0.00086	340.3	4.6	337.1	2.1	361	36	93.3795	0.159	0.029	0.05161	0.00042	0.59337	0.0216	0.004	138	26	324.3	2.6	359	70	90.3343
A_049.FIN2	M127		893	954	0.503471	300	0.677	0.01	0.08422	0.00077	0.18076	0.05821	0.00094	524.4	6.2	521.2	4.6	532	35	97.9699	0.688	0.02	0.08432	0.00078	0.22907	0.0591	0.0017	531	12	521.8	4.6	565	59	92.354
A_099.FIN2	M127		809	877	0.519654	700	0.6782	0.0084	0.08484	0.0005	0.26552	0.05818	0.00071	525.3	5	524.9	3	534	26	98.2959	0.665	0.017	0.08473	0.00051	0.3	0.0571	0.0014	517.3	9.9	524.3	3	528	45	99.2992
A_148.FIN2	M127		814	875	0.500123	1400	0.6881	0.0074	0.08448	0.00056	0.2352	0.05933	0.00067	531.4	4.5	522.8	3.3	573	25	91.2391	0.672	0.018	0.08431	0.00059	0.38559	0.0579	0.0015	520	11	521.8	3.5	566	48	92.1908
A_196.FIN2	M127		818	876	0.486797	-500	0.6816	0.0089	0.08466	0.00055	0.403	0.05834	0.00067	527.3	5.4	523.8	3.3	543	25	96.4641	0.678	0.017	0.08463	0.00055	0.3185	0.0581	0.0014	525.3	9.9	523.7	3.3	549	45	95.3916
A_244.FIN2	M127		887	924	0.490192	400	0.6749	0.0098	0.08404	0.0006	0.13087	0.05824	0.00089	523.3	5.9	520.2	3.6	531	34	97.9661	0.667	0.02	0.08397	0.00062	0.26014	0.0576	0.0017	517	12	519.8	3.7	574	47	90.5575
A_293.FIN2	M127		770	846	0.499221	600	0.6806	0.0075	0.0852	0.00049	0.35048	0.058	0.00062	526.7	4.6	527.1	2.9	523	23	100.784	0.669	0.015	0.08512	0.00049	0.25201	0.0572	0.0012	519.2	9.2	526.6	2.9	541	40	97.3383
A_337.FIN2	M127		740	833	0.491757	700	0.67	0.011	0.08403	0.00067	0.31963	0.05796	0.00089	520.2	6.5	520.1	4	527	33	98.6907	0.648	0.023	0.08385	0.00068	0.29332	0.0562	0.0019	505	14	519	4	547	56	94.8812
A_385.FIN2	M127		876	902	0.494863	1400	0.671	0.014	0.08381	0.00089	0.34801	0.058	0.0011	521	8.5	518.8	5.3	526	43	98.6312	0.664	0.027	0.08375	0.0009	0.31307	0.0575	0.0023	516	17	518.5	5.3	537	75	96.5549
A_005.FIN2	AWO		407.4	171.1	0.172558	454	0.81	0.015	0.09812	0.00096	0.2358	0.0599	0.001	601.7	8.1	603.3	5.7	588	38	102.602	0.217	0.059	0.0931	0.001	0.36762	0.0163	0.0046	177	52	573.6	5.9	420	200	136.571
A_006.FIN2	AWO		74.8	402.8	2.43182	69.1	0.76	0.032	0.091	0.0014	0.051578	0.0609	0.0027	570	19	561.3	8.1	583	96	96.2779	-2.85	0.36	0.0602	0.0031	0.9035	-0.404	0.07	-1330	830	376	19	520	520	72.3077
A_007.FIN2	AWO		15.81	5.88	0.0295383	121	10.97	0.25	0.4754	0.007	0.40712	0.1685	0.0037	2518	22	2505	31	2530	37	99.0119	-0.1	1.2	0.3973	0.0092	0.71978	-0.014	0.023	1350	230	2153	43	1490	250	144.497
A_008.FIN2	AWO		34.47	186.9	0.685814	209	5.35	0.13	0.3347	0.0044	0.37565	0.1158	0.0026	1875	20	1861	21	1893	40	98.3096	0.47	0.65	0.2969	0.0066	0.77287	0.005	0.016	980	170	1674	33	1090	240	153.578
A_009.FIN2	AWO		110.1	285.1	0.985468	183	0.838	0.018	0.10087	0.00083	0.091952	0.0605	0.0014	617	10	619.4	4.8	592	50	104.628	-0.62	0.14	0.0885	0.0013	0.80781	-0.057	0.013	-410	180	546.5	7.9	660	230	82.803
A_010.FIN2	AWO		126.1	325.8	1.00793	242	0.779	0.022	0.09603	0.00097	0.032147	0.059	0.0017	583	12	591.1	5.7	535	64	110.486	-0.43	0.15	0.0857	0.0016	0.79978	-0.038	0.013	-270	180	530.1	9.7	520	250	101.942
A_011.FIN2	AWO		155	231.5	0.558065	261	0.876	0.02	0.1041	0.001	0.20627	0.0612	0.0014	637	11	638.5	5.8	623	50	102.488	-0.19	0.14	0.0953	0.0014	0.73061	-0.017	0.011	-240	180	586.6	8.1	810	250	72.4198
A_012.FIN2	AWO		100.5	151.2	0.554229	193	0.858	0.024	0.10264	0.00097	0.11523	0.0605	0.0017	626	13	629.8	5.6	596	61	105.671	-0.56	0.18	0.0906	0.0018	0.84194	-0.05	0.015	-330	170	559	10	610	250	91.6393
A_013.FIN2	AWO		27.96	149.5	1.20136	81	1.786	0.069	0.1707	0.002	0.11316	0.0761	0.0031	1030	25	1016	11	1037	88	97.9749	-2.89	0.56	0.1318	0.0047	0.88052	-0.202	0.042	320	290	796	27	1330	410	59.8496
A_014.FIN2	AWO		145.5	329	1.03643	213	0.735	0.035	0.0881	0.0013	0.0041012	0.0608	0.0031	557	20	543.9	7.7	580	110	93.7759	-0.34	0.2	0.0789	0.0018	0.72529	-0.037	0.019	-190	210	489	11	960	480	50.9375
A_015.FIN2	AWO		123.7	685	0.593371	800	9.07	0.13	0.4288	0.005	0.3972	0.1532	0.0023	2345	13	2300	23	2379	26	96.6793	7.84	0.25	0.4202	0.0054	0.51565	0.1352	0.0037	2207	29	2261	24	2156	49	104.87
A_016.FIN2	AWO		218.5	686	1.26316	419	0.79	0.014	0.09687	0.0007	0.18487	0.059	0.001	590	8	596	4.1	559	39	106.619	0.047	0.085	0.09056	0.00089	0.6541	0.002	0.007	42	80	558.8	5.3	410	180	136.293
A_017.FIN2	AWO		156.2	651	1.61076	271	0.818	0.018	0.09811	0.00093	0.06935	0.0604	0.0013	605.2	9.8	603.2	5.4	601	49	100.366	-0.062	0.099	0.0907	0.0013	0.7281	-0.0058	0.0078	-110	110	559.6	7.7	650	230	86.0923
A_018.FIN2	AWO		104.6	279.6	1	195	0.859	0.033	0.1026	0.0016	0.13266	0.0609	0.0024	627	18	629.6	9.1	603	87	104.411	-0.64	0.23	0.0899	0.0025	0.78826	-0.055	0.018	-530	340	555	15	1040	740	53.3654
A_022.FIN2	AWO		206.9	387.3	0.740454	450	0.838	0.022	0.09997	0.00098	0.18162	0.0609	0.0016	616	12	614.2	5.8	613	57	100.196	0.22	0.1	0.0947	0.0014	0.73276	0.0146	0.0079	80	120	583.2	8.2	460	160	126.783
A_023.FIN2	AWO		88	162.3	0.747727	156	0.786	0.023	0.09537	0.00095	0.075988	0.06	0.0018	588	13	587.1	5.6	567	65	103.545	-0.81	0.19	0.0818	0.0018	0.85284	-0.081	0.019	-260	180	506	11	860	220	58.8372
A_024.FIN2	AWO		113	192.8	0.687611	196	0.786	0.021	0.095	0.00088	0.033613	0.0599	0.0017	587	12	585	5.2	577	62	101.386	-0.33	0.15	0.0856	0.0015	0.8222	-0.032	0.013	-180	160	529.2	8.9	980	290	54
A_025.FIN2	AWO		74.2	1179	2.01213	430	5.252	0.096	0.3256	0.0033	0.53976	0.1168	0.0018	1859	16	1819	17	1903	28	95.5859	3.48	0.28	0.3127	0.0042	0.68727	0.0805	0.0057	1487	70	1753	20	1290	120	135.891
A_026.FIN2	AWO		116.9	288.5	0.994012	110	0.777	0.02	0.09524	0.00093	0.21677	0.0596	0.0016	584	12	586.4	5.5	553	59	106.04	-0.2	0.13	0.0868	0.0014	0.77251	-0.021	0.011	-100	130	536.1	8.4	730	190	73.4384
A_027.FIN2	AWO		177.9	352.9	0.788645	70	0.776	0.015	0.09489	0.00069	0.0030378	0.0594	0.0013	582.7	8.7	584.3	4.1	557	47	104.901	0.194	0.077	0.08975	0.00092	0.70436	0.0138	0.0061	134	65	554	5.5	670	140	82.6866
A_028.FIN2	AWO		57.9	237.8	0.999655	145	1.591	0.04	0.1599	0.0014	0.049497	0.0722	0.0018	962	16	956.3	7.8	955	56	100.136	-0.77	0.26	0.1404	0.0023	0.81226	-0.044	0.014	120	150	847	13	810	150	104.568
A_029.FIN2	AWO		38.3	254.5	0.739164	270	6.81	0.1	0.3733	0.0032	0.23167	0.1324	0.002	2084	14	2044	15	2124	27	96.2335	3.71	0.37	0.3506	0.0042	0.71123	0.0754	0.0071	1530	81	1936	20	1410	120	137.305
A_030.FIN2	AWO		93.4	438	1.04497	320	1.587	0.036	0.1621	0.0013	0.087238	0.0712	0.0017	961	14	968.2	7.3	939	49	103.11	-0.07	0.19	0.1479	0.0019	0.73019	-0.0068	0.0096	210	130	889	11	580	140	153.276
A_031.FIN2	AWO		54.7	82	0.516636	125	0.951	0.031	0.1096	0.0011	0.20446	0.0628	0.002	673	16	670.4	6.3	648	69	103.457	-1.46	0.28	0.0895	0.0025	0.9104	-0.144	0.03	-160	190	554	15	960	280	57.7083
A_032.FIN2	AWO		51.39	2.94	0.624635	2.06	0.0202	0.0056	0.00227	0.00016	0.059147	0.073	0.021	19.9	5.5	14.8	1.1	-160	460	-9.25	-2.55	0.32	-0.0205	0.0029	0.97601	0.894	0.067	-270	290	-134	19	4832	87	-2.77318
A_033.FIN2	AWO		140.9	179	0.51313	187	0.782	0.018	0.09528	0.00067	0.1377	0.0595	0.0013	585	10	586.6	3.9	560	48	104.75	-0.04	0.11	0.0881	0.0011	0.80921	-0.0076	0.0097	64	78	544.2	6.5	820	210	66.3659
A_034.FIN2	AWO		248	809	1.39113	550	0.867	0.021	0.10194	0.00086	0.0039775	0.0617	0.0015	632	11	625.7	5.1	656	52	95.3811	0.344	0.095	0.0973	0.0012	0.68615	0.0244	0.0071	291	70	598.4	7	460	160	130.087
A_035.FIN2	AWO		12.84	24.4	0.73053	21.3	0.81	0.056	0.0947	0.0021	0.032954	0.0629	0.0045	588	32	583	12	550	140	106	-7.9	1.1	0.0206	0.0097	0.97737	0.51	0.94	700	390	118	62	2320	440	5.08621
A_039.FIN2	AWO		248.6	232.1	0.408689	590	0.772	0.019	0.09379	0.0009	0.1099	0.0597	0.0015	579	11	577.9	5.3	573	54	100.855	0.275	0.085	0.0896	0.0011	0.61876	0.021	0.0068	201	76	553	6.7	500	110	110.6
A_042.FIN2	AWO		122.9	175.6	0.621644	216	0.78	0.026	0.0915	0.001	0.05511	0.0618	0.0019	583	15	564.2	6.1	633	68	89.1311	-0.24	0.14	0.0829	0.0016	0.73294	-0.026	0.013	-180	150	513.2	9.3	540	170	95.037
A_043.FIN2	AWO		43.1	141.9	1.40139	68	0.768	0.053	0.0923	0.0017	0.022712	0.0605	0.0044	576	32	568.8	9.9	550	150	103.418	-1.51	0.55	0.0734	0.0048	0.93235	-0.26	0.11	-270	470	455	29	1640	450	27.7439
A_044.FIN2	AWO		195.9	193.9	0.417458	400	0.777	0.021	0.0942	0.0011	0.27777	0.0598	0.0016	582	12	580.4	6.4	575	58	100.939	0.336	0.097	0.0905	0.0014	0.66857	0.0252	0.0078	259	77	558.3	8.3	670	140	83.3284
A_045.FIN2	AWO		265	115.3	0.175094	340	0.852	0.016	0.10194	0.00099	0.24211	0.0606	0.0012	624.2	8.8	625.7	5.8	617	42	101.41	0.449	0.064	0.0985	0.0012	0.49528	0.0321	0.0046	353	47	605.4	6.8	580	120	104.379
A_046.FIN2	AWO		33.34	82.1	0.979904	97	0.796	0.038	0.0931	0.0014	0.052236	0.0622	0.0031	590	22	573.5	8.4	600	110	95.5833	-2.04	0.44	0.0691	0.0039	0.93682	-0.36	0.12	-30	280	429	24	1530	440	28.0392
A_047.FIN2	AWO		180	167	0.400222	280	0.766	0.026	0.09241	0.00088	0.40245	0.0605	0.0019	575	15	569.7	5.2	595	67	95.7479	0.17	0.1	0.0871	0.0012	0.55446	0.0128	0.0085	117	90	538.6	7.3	720	290	74.8056
A_048.FIN2	AWO		147.6	261.9	0.738482	185	0.773	0.019	0.09351	0.00085	0.10025	0.0599	0.0015	582	10	576.2	5	577	56	99.8614	0.04	0.13	0.0871	0.0013	0.76507	0	0.011	-60	150	539.3	7.4	1010	260	53.396
A_050.FIN2	AWO		240	612	1.22083	260	0.661	0.011	0.08133	0.00068	0.15248	0.0589	0.001	514.5	6.5	504	4.1	546	37	92.3077	0.104	0.064	0.07651	0.0009	0.66628	0.0085	0.006	57	65	475.2	5.4	460	110	103.304
A_051.FIN2	AWO		50.1	101.3	0.860279	80	0.817	0.055	0.0926	0.0019	0.030103	0.0641	0.0045	599	30	571	11	650	140	87.8462	-2.07	0.56	0.0687	0.0053	0.92396	-0.32	0.11	80	250	427	32	1220	460	35
A_052.FIN2	AWO		359.8	363.6	0.233463	950	1.872	0.026	0.1791	0.0015	0.46805	0.07567	0.00095	1070.2	9.4	1061.9	8.3	1082	26	98.1423	1.498	0.067	0.176	0.0016	0.48667	0.0615	0.0026	922	28	1045.2	8.9	680	77	153.706
A_056.FIN2	AWO		56.2	107.1	0.823843	140	0.747	0.047	0.0886	0.0015	0.053386	0.0612	0.004	562	28	547	9.2	590	140	92.7119	-1.02	0.56	0.0737	0.0053	0.95913	-0.138	0.078	100	290	457	32	1270	370	35.9843
A_057.FIN2	AWO		69.7	160.2	1.0043	0	0.776	0.037	0.0916	0.0016	0.23294	0.0615	0.003	580	21	564.8	9.4	610	100	92.5902	-0.77	0.39	0.0785	0.0038	0.87763	-0.085	0.04	-410	430	487	23	1180	290	41.2712
A_058.FIN2	AWO		77.7	219	0.693694	170	1.402	0.032	0.1468	0.0017	0.32495	0.0694	0.0016	886	14	882.9	9.6	887	48	99.5378	0.26	0.19	0.137	0.0022	0.71007	0.0117	0.0096	310	110	827	12	960	170	86.1458
A_059.FIN2	AWO		456	543	0.303509	1350	1.458	0.016	0.152	0.001	0.33373	0.0694	0.00072	912.6	6.4	912	5.7	908	22	100.441	1.253	0.034	0.1504	0.001	0.18859	0.0603	0.0016	821	15	902.9	5.8	655	48	137.847
A_060.FIN2	AWO		151.8	257.9	0.640316	240	0.853	0.018	0.1027	0.0011	0.1449	0.0607	0.0015	627	10	630.3	6.2	605	52	104.182	0.15	0.12	0.0966	0.0014	0.68963	0.0088	0.009	110	110	594.2	8.5	590	190	100.712
A_061.FIN2	AWO		173	322	0.791908	170	0.793	0.025	0.0944	0.0013	0.2655	0.0608	0.0019	591	14	581.7	7.9	611	69	95.2046	0.16	0.14	0.0891	0.0019	0.74647	0.012	0.011	110	120	550	11	620	200	88.7097
A_062.FIN2	AWO		178.3	596	1.39877	50	0.8	0.02	0.0958	0.0012	0.35775	0.0604	0.0015	595	12	589.9	7	612	55	96.3889	0.26	0.11	0.0912	0.0016	0.70532	0.0183	0.009	120	120	562.6	9.3	840	210	66.9762
A_063.FIN2	AWO		282.9	843	1.15341	540	0.863	0.014	0.10244	0.00088	0.13803	0.0611	0.0011	631.1	7.7	628.6	5.1	635	37	98.9921	0.524	0.064	0.0996	0.0011	0.5761	0.0374	0.0045	401	46	611.9	6.2	582	88	105.137
A_064.FIN2	AWO		129.1	1667	1.81952	480	5.533	0.071	0.3219	0.0031	0.45237	0.1251	0.0017	1909	12	1799	15	2027	24	88.7519	4.59	0.19	0.3146	0.0035	0.55263	0.1052	0.0039	1735	37	1763	17	1701	70	103.645
A_065.FIN2	AWO		437.6	180.1	0.184689	1450	0.74	0.016	0.08961	0.00088	0.25447	0.0598	0.0012	561.9	9.4	553.2	5.2	587	45	94.2419	0.463	0.058	0.0873	0.0011	0.56294	0.0379	0.0045	384	38	539.3	6.3	470	140	114.745
A_066.FIN2	AWO		103.6	210	0.953668	180	0.739	0.028	0.08936	0.00096	0.014105	0.0597	0.0026	559	17	551.7	5.7	574	89	96.115	-0.29	0.22	0.0804	0.0024	0.89382	-0.037	0.022	-210	240	498	15	1330	390	37.4436
A_067.FIN2	AWO		67.3	505	1.16196	310	3.912	0.086	0.2821	0.0032	0.19549	0.1005	0.0023	1614	18	1602	16	1623	42	98.7061	1.92	0.3	0.2661	0.0039	0.60406	0.0511	0.0078	1010	110	1521	20	1050	200	144.857
A_068.FIN2	AWO		28.71	29	0.430164	65	0.799	0.06	0.0913	0.0022	0.091699	0.064	0.0054	589	33	563	13	630	160	89.3651	-3.3	1	0.0572	0.0086	0.96554	0	1	570	390	367	49	1940	770	18.9175
A_069.FIN2	AWO		141.1	757	2.28136	170	0.805	0.026	0.0961	0.0012	0.21445	0.0607	0.002	598	15	591.3	7.2	603	71	98.0597	-0.03	0.16	0.089	0.0017	0.75333	-0.005	0.013	-30	150	549.8	9.9	730	230	75.3151
A_073.FIN2	AWO		50.2	157.4	0.33745	340	7.032	0.091	0.3795	0.0033	0.37888	0.1341	0.0016	2113	12	2073	15	2146	21	96.5983	4.89	0.29	0.3635	0.0034	0.42529	0.0967	0.0056	1762	57	1998	16	1635	86	122.202
A_074.FIN2	AWO		158	180	0.43481	402	1.083	0.02	0.1197	0.00094	0.10326	0.0656	0.0013	743	10	728.8	5.4	774	42	94.1602	0.34	0.1	0.1137	0.0013	0.70389	0.021	0.0063	241	85	694.2	7.3	690	160	100.609
A_075.FIN2	AWO		149.2	2430	0.796917	85	10.81	0.95	0.2133	0.0079	0.96036	0.339	0.026	2300	140	1242	43	3300	220	37.6364	1.02	0.31	0.147	0.0033	0.65383	0.046	0.014	760	140	883	18	1490	190	59.2617
A_076.FIN2	AWO		40.6	101.2	1.06158	28	0.79	0.039	0.0936	0.0014	0.023889	0.0614	0.0032	588	23	576.4	8.1	590	110	97.6949	-1.98	0.47	0.0695	0.0043	0.94678	-0.31	0.12	130	340	432	26	1570	400	27.5159
A_077.FIN2	AWO		38.46	88.6	0.929537	68	0.831	0.038	0.0991	0.0015	0.096028	0.061	0.0029	607	21	608.8	8.6	576	99	105.694	-2.49	0.49	0.0711	0.0042	0.94494	-0.388	0.09	60	260	441	25	1330	470	33.1579
A_078.FIN2	AWO		147.3	159.5	0.461303	310	0.757	0.018	0.0924	0.00086	0.087786	0.0598	0.0016	572	11	569.7	5.1	568	58	100.299	0.06	0.1	0.0862	0.0012	0.70514	0.0026	0.0089	-70	130	532.7	7	600	190	88.7833
A_079.FIN2	AWO		34.35	84.2	0.923726	78	0.969	0.068	0.1062	0.0024	0.00014117	0.0668	0.0049	685	37	650	14	750	160	86.6667	-3.1	0.77	0.0722	0.0073	0.9564	-0.45	0.25	-320	590	447	44	1500	1400	29.8
A_080.FIN2	AWO		15.91	31.5	1.29478	35	1.069	0.074	0.1016	0.0025	0.32471	0.0765	0.005	729	37	623	15	1000	140	62.3	-6.7	1.2	0.035	0.011	0.98164	1.01	0.77	100	930	226	65	2430	370	9.30041
A_081.FIN2	AWO		216.5	591	1.13811	360	0.841	0.024	0.09942	0.00096	0.18824	0.0614	0.0018	618	14	611	5.6	627	64	97.4482	0.218	0.096	0.0942	0.0013	0.69235	0.0155	0.0073	156	88	580.1	7.6	600	200	96.6833
A_082.FIN2	AWO		131.4	134.9	0.428158	301	0.831	0.025	0.0994	0.00099	0.056693	0.0607	0.0019	612	14	610.8	5.8	592	67	103.176	-0.18	0.12	0.0908	0.0015	0.72783	-0.0174	0.0099	-260	170	560.4	8.9	590	310	94.9831
A_083.FIN2	AWO		116.1	88.2	0.276141	213	0.901	0.039	0.099	0.0013	0.21029	0.0661	0.0028	649	20	608.5	7.7	766	88	79.4386	-0.41	0.2	0.0873	0.0021	0.81104	-0.039	0.018	-270	220	539	13	760	300	70.9211
A_084.FIN2	AWO		69.7	142.4	0.92109	77	0.739	0.035	0.0905	0.0012	0.10548	0.0594	0.0029	557	21	558.2	7.2	520	100	107.346	-1.3	0.3	0.0732	0.0031	0.92718	-0.151	0.038	-210	280	455	19	950	410	47.8947
A_085.FIN2	AWO		267	319	0.527341	490	0.787	0.017	0.0945	0.00089	0.031175	0.0605	0.0014	588.7	9.4	582.1	5.3	604	50	96.3742	0.295	0.064	0.0902	0.001	0.48704	0.0231	0.0051	231	56	556.8	6.1	490	150	113.633
A_086.FIN2	AWO		166.4	181.8	0.463942	299	0.86	0.025	0.0995	0.001	0.25416	0.0628	0.0018	628	14	611.4	5.9	674	62	90.7122	-0.19	0.14	0.0906	0.0015	0.76291	-0.015	0.011	-210	160	558.9	8.9	620	290	90.1452
A_090.FIN2	AWO		65.2	116.8	0.456442	185	1.618	0.042	0.1628	0.0019	0.22777	0.0723	0.0019	974	16	972	10	972	54	100	-0.57	0.28	0.1444	0.0027	0.76373	-0.034	0.015	100	220	869	15	820	210	105.976
A_091.FIN2	AWO		109.6	191	0.691606	239	0.825	0.023	0.09879	0.00089	0.048359	0.0609	0.0018	608	13	607.2	5.2	598	65	101.538	-0.45	0.19	0.0882	0.0018	0.8399	-0.042	0.016	-250	190	545	11	940	400	57.9787
A_092.FIN2	AWO		165.5	570	1.42598	170	0.836	0.023	0.09957	0.00094	0.057834	0.0611	0.0018	615	13	611.8	5.5	623	59	98.2022	0.14	0.12	0.0935	0.0015	0.74599	0.0087	0.0096	100	110	577.2	8.4	690	200	83.6522
A_093.FIN2	AWO		213.3	644	0.857947	560	1.459	0.038	0.1458	0.0017	0.50901	0.0727	0.0016	912	16	877.3	9.6	995	46	88.1709	0.96	0.14	0.1417	0.0023	0.7563	0.0495	0.0066	651	82	854	13	780	130	109.487
A_094.FIN2	AWO		46.31	166.2	1.5677	148	0.789	0.041	0.095	0.0017	0.10027	0.0614	0.0035	591	25	585.1	9.8	610	120	95.918	-1.84	0.54	0.0725	0.0047	0.93727	-0.258	0.086	-200	420	450	28	1260	320	35.7143
A_095.FIN2	AWO		115.2	1327	1.14757	1000	10.73	0.12	0.4664	0.0043	0.33583	0.1678	0.002	2501	11	2467	19	2534	20	97.356	9.57	0.22	0.4581	0.0046	0.48693	0.1519	0.003	2390	21	2430	21	2365	33	102.748
A_096.FIN2	AWO		154.5	965	0.644013	1280	10.59	0.16	0.462	0.0052	0.58087	0.1668	0.0021	2487	14	2448	23	2524	21	96.9889	9.61	0.26	0.4551	0.0054	0.5511	0.1535	0.0035	2394	25	2417	24	2378	38	101.64
A_097.FIN2	AWO		179	650	0.40838	1080	7.316	0.093	0.3906	0.0033	0.6559	0.1361	0.0012	2149	11	2125	15	2180	16	97.4771	6.49	0.14	0.3845	0.0034	0.63037	0.1227	0.0022	2040	19	2097	16	1986	32	105.589
A_098.FIN2	AWO		33.22	270.6	0.848585	303	9.97	0.24	0.4566	0.0059	0.28679	0.1598	0.0039	2433	23	2424	26	2445	42	99.1411	6.27	0.82	0.43	0.0078	0.69176	0.104	0.013	1950	140	2304	35	1800	180	128
A_100.FIN2	AWO		14.53	195.3	1.68754	10	6.09	0.16	0.3522	0.0049	0.07264	0.1265	0.0038	1982	23	1944	23	2026	54	95.9526	-3.4	1.4	0.282	0.012	0.89362	-0.114	0.042	1240	350	1593	60	1680	280	94.8214
A_101.FIN2	AWO		23.12	210.8	1.18685	136	5.75	0.16	0.3486	0.0051	0.29622	0.1209	0.0034	1936	25	1931	23	1957	49	98.6714	-1.31	0.94	0.2955	0.0084	0.81684	-0.042	0.025	690	310	1666	42	1220	320	136.557
A_102.FIN2	AWO		124.7	190.1	0.437049	287	1.371	0.027	0.1453	0.0013	0.11214	0.0687	0.0014	875	11	874.6	7.1	872	43	100.298	0.19	0.14	0.1352	0.0018	0.72705	0.0079	0.0075	90	130	817	10	630	170	129.683
A_103.FIN2	AWO		47	79.4	0.706596	174	0.889	0.042	0.1019	0.0015	0.0006156	0.0639	0.0032	640	22	625.5	8.8	660	100	94.7727	-1.38	0.39	0.0829	0.0034	0.9157	-0.166	0.053	-300	300	513	20	1070	330	47.9439
A_107.FIN2	AWO		32.9	333	1.29787	310	5.01	0.15	0.2977	0.0056	0.62685	0.1222	0.0027	1814	25	1679	28	1982	41	84.7124	1.39	0.68	0.2692	0.0078	0.77606	0.032	0.018	1130	180	1534	40	1440	180	106.528
A_108.FIN2	AWO		79.7	541.9	0.820828	670	6.109	0.093	0.3492	0.003	0.33935	0.1278	0.0019	1991	14	1930	15	2061	26	93.6439	4.68	0.22	0.3384	0.0033	0.47253	0.1003	0.0044	1742	41	1878	16	1600	82	117.375
A_109.FIN2	AWO		151.1	260.9	0.753805	275	0.806	0.022	0.09698	0.00093	0.14318	0.0606	0.0017	598	12	596.6	5.5	596	60	100.101	-0.23	0.13	0.0882	0.0014	0.76651	-0.023	0.011	-200	140	544.6	8.1	830	340	65.6145
A_110.FIN2	AWO		175.7	157.4	0.414798	282	0.748	0.028	0.0907	0.0013	0.23987	0.0602	0.0023	566	17	559.5	7.5	608	74	92.023	0.07	0.13	0.0849	0.0015	0.61895	0.005	0.012	0	140	525.4	9.2	840	450	62.5476
A_111.FIN2	AWO		36.7	75.3	0.86376	54	0.828	0.044	0.0979	0.0015	0.0032565	0.0615	0.0034	605	25	601.9	8.9	590	120	102.017	-3.61	0.55	0.0601	0.0046	0.94551	-0.74	0.24	-400	870	375	28	1710	760	21.9298
A_112.FIN2	AWO		154.4	579	0.975389	370	1.552	0.033	0.1585	0.0014	0.43406	0.0713	0.0014	948	13	948.2	7.8	951	41	99.7056	0.56	0.14	0.1503	0.0017	0.64675	0.0267	0.0064	370	110	902.5	9.7	680	130	132.721
A_113.FIN2	AWO		87.81	193.9	0.923129	166	0.805	0.025	0.0963	0.0011	0.13555	0.0611	0.002	597	14	592.7	6.4	599	70	98.9482	-0.67	0.17	0.0838	0.002	0.83658	-0.064	0.017	-450	190	519	12	750	280	69.2
A_114.FIN2	AWO		218.8	610.3	0.872486	420	1.21	0.022	0.1327	0.0011	0.11896	0.0666	0.0013	804	10	803	6.5	812	40	98.8916	0.557	0.095	0.1272	0.0013	0.50516	0.0313	0.0053	391	71	771.8	7.5	540	110	142.926
A_115.FIN2	AWO		144.7	332.9	0.933656	274	0.833	0.024	0.10023	0.00086	0.25865	0.0608	0.0017	615	14	615.7	5	600	62	102.617	-0.13	0.14	0.0924	0.0013	0.78825	-0.013	0.011	-80	160	569.4	7.8	630	190	90.381
A_116.FIN2	AWO		54.26	234.5	0.611132	331	5.06	0.12	0.3135	0.0037	0.12034	0.118	0.003	1827	21	1757	18	1914	48	91.7973	2.57	0.42	0.2945	0.0046	0.59034	0.062	0.01	1320	100	1663	23	1090	160	152.569
A_117.FIN2	AWO		65.9	127.3	0.827011	126	0.855	0.041	0.1005	0.0018	0.081257	0.0623	0.0031	622	22	617	11	630	100	97.9365	-1.46	0.39	0.0809	0.0036	0.88187	-0.167	0.047	-100	300	501	21	910	400	55.0549
A_118.FIN2	AWO		48.53	67.8	0.562127	58	0.872	0.04	0.1028	0.0017	0.29057	0.0624	0.0029	635	23	631	10	630	99	100.159	-1.86	0.47	0.081	0.0038	0.92274	-0.21	0.06	-270	380	501	23	1460	400	34.3151
A_119.FIN2	AWO		93.9	884	1.16933	720	6.55	0.11	0.3714	0.0045	0.36443	0.1278	0.0021	2051	14	2036	21	2063	28	98.6912	4.9	0.29	0.3594	0.0049	0.49373	0.0991	0.0054	1790	51	1978	23	1605	96	123.24
A_120.FIN2	AWO		99.3	111.7	0.463041	129	0.907	0.032	0.1065	0.0015	0.10124	0.0618	0.0024	653	17	652.2	8.6	651	82	100.184	-0.76	0.26	0.0924	0.0027	0.84136	-0.071	0.024	-410	290	570	16	980	400	58.1633
A_124.FIN2	AWO		60.9	147.5	1.12972	49	0.796	0.04	0.092	0.0013	0.29348	0.063	0.003	589	23	567.5	7.5	650	100	87.3077	-1.72	0.37	0.0707	0.0034	0.93513	-0.216	0.049	-100	280	439	20	1210	390	36.281
A_125.FIN2	AWO		35.67	183.6	2.3409	61	0.766	0.043	0.0926	0.0016	0.024565	0.0606	0.0036	574	26	570.8	9.4	560	120	101.929	-4.52	0.65	0.0476	0.0056	0.95969	-1.19	0.64	-400	440	297	35	820	820	36.2195
A_126.FIN2	AWO		64.24	111.4	0.721669	83	0.773	0.032	0.0938	0.0012	0.056838	0.0595	0.0024	579	18	577.6	7.2	564	87	102.411	-2.26	0.32	0.0684	0.0028	0.90698	-0.274	0.048	-400	450	426	17	1230	500	34.6341
A_127.FIN2	AWO		31.54	55.9	0.742549	43.6	0.932	0.058	0.1003	0.0022	0.30829	0.0678	0.004	660	30	616	13	780	130	78.9744	-5.91	0.95	0.0411	0.009	0.97156	-0.73	0.53	580	690	255	57	1820	260	14.011
A_128.FIN2	AWO		153	201.7	0.559477	262	0.814	0.024	0.09643	0.00085	0.033987	0.0615	0.0018	604	14	593.4	5	633	68	93.7441	-0.19	0.14	0.0878	0.0015	0.77523	-0.02	0.012	-130	140	542.6	8.7	690	220	78.6377
A_129.FIN2	AWO		218.1	858	1.71343	408	0.786	0.023	0.0942	0.0011	0.27334	0.0609	0.0017	588	13	580.3	6.2	614	61	94.5114	0.132	0.098	0.0886	0.0013	0.62034	0.0095	0.0081	60	110	547.5	7.7	480	180	114.062
A_130.FIN2	AWO		114.7	529	1.87184	211	0.862	0.027	0.1019	0.0012	0.19844	0.0618	0.002	629	15	625.5	7.1	634	67	98.6593	-0.43	0.2	0.0913	0.0021	0.85491	-0.034	0.015	-380	220	563	13	1090	560	51.6514
A_131.FIN2	AWO		169.6	194.7	0.505896	203	0.749	0.018	0.09268	0.00083	0.25847	0.0592	0.0014	568	11	571.3	4.9	548	53	104.252	-0.36	0.12	0.0832	0.0012	0.76396	-0.035	0.011	-320	150	515.3	7.4	580	210	88.8448
A_132.FIN2	AWO		523	614	0.623327	720	0.727	0.01	0.08661	0.00058	0.15848	0.06121	0.00091	554.4	6.1	535.4	3.4	637	32	84.0502	0.297	0.046	0.08295	0.00068	0.53964	0.0256	0.004	247	38	513.7	4	345	91	148.899
A_133.FIN2	AWO		70.4	356.3	0.685369	283	6.73	0.13	0.3299	0.0044	0.68184	0.1481	0.0021	2071	17	1837	21	2320	24	79.181	4.07	0.28	0.3099	0.0045	0.52555	0.0943	0.0062	1611	61	1739	22	1598	94	108.824
A_134.FIN2	AWO		88.7	447.7	2.14769	99	0.789	0.029	0.0965	0.0013	0.18077	0.0597	0.0022	587	16	593.6	7.4	548	79	108.321	-1.27	0.26	0.079	0.0027	0.90316	-0.145	0.035	-610	300	490	16	1010	430	48.5149
A_135.FIN2	AWO		60.2	589	1.37209	231	4.718	0.084	0.314	0.0034	0.19662	0.1097	0.0021	1768	15	1760	17	1785	35	98.5994	1.15	0.38	0.286	0.0043	0.65164	0.0293	0.0091	710	180	1621	21	890	170	182.135
A_136.FIN2	AWO		138	821	0.826087	690	4.666	0.061	0.3139	0.0027	0.37288	0.1086	0.0014	1760	11	1759	13	1776	23	99.0428	3.35	0.19	0.3037	0.0028	0.43981	0.0801	0.0042	1471	46	1709	14	1170	110	146.068
A_137.FIN2	AWO		479.9	149.7	0.131048	610	0.825	0.015	0.09903	0.00085	0.26192	0.0607	0.0011	610.3	8.2	608.7	5	621	38	98.0193	0.384	0.054	0.09529	0.00094	0.48007	0.029	0.004	320	39	586.7	5.5	390	140	150.436
A_140.FIN2	AWO		108.3	17.2	0.64903	13.9	0.086	0.012	0.00913	0.00033	0.046417	0.07	0.011	83	12	58.6	2.1	620	280	9.45161	-1.59	0.21	-0.005	0.0018	0.98385	1.54	0.95	-2190	860	-33	12	3300	3300	-1
A_141.FIN2	AWO		17.73	45	1.12465	25.2	0.795	0.072	0.0934	0.0025	0.0876	0.0631	0.0063	580	40	575	15	550	190	104.545	-10.7	1.6	-0.005	0.013	0.98592	0.47	0.88	600	1000	-40	88	1972	62	-2.0284
A_142.FIN2	AWO		89.7	402.2	1.13155	112.9	1.786	0.048	0.1728	0.0015	0.093869	0.0756	0.002	1039	17	1027.2	8	1064	52	96.5414	-1.98	0.27	0.1412	0.0026	0.83099	-0.109	0.016	-570	380	851	15	no value	NAN	#VALUE!
A_143.FIN2	AWO		74.1	164.9	0.923077	68.6	0.824	0.042	0.0992	0.0013	0.090329	0.0607	0.0031	605	23	609.3	7.8	560	110	108.804	-2.68	0.33	0.0688	0.0031	0.90781	-0.323	0.056	-700	1000	428	19	1500	1500	28.5333
A_144.FIN2	AWO		162.2	789	0.555487	850	7.323	0.093	0.3931	0.0038	0.49982	0.1357	0.0016	2151	11	2137	17	2171	20	98.4339	5.91	0.2	0.3828	0.004	0.52847	0.1123	0.0033	1956	30	2089	19	1820	55	114.78
A_145.FIN2	ERUKU		182.1	665	1.51236	121	0.811	0.02	0.09787	0.0009	0.047211	0.0605	0.0016	601	11	601.8	5.3	593	56	101.484	-1.24	0.16	0.0804	0.0015	0.80836	-0.112	0.015	-1260	400	498.6	9.2	no value	NAN	#VALUE!
A_146.FIN2	ERUKU		182.5	834	0.535342	680	7.82	0.11	0.3936	0.0035	0.39893	0.1451	0.0021	2209	13	2139	16	2287	25	93.5286	6.33	0.24	0.3826	0.0038	0.55828	0.1201	0.004	2016	33	2088	18	1945	60	107.352
A_147.FIN2	ERUKU		123.9	168.4	0.584342	108	0.791	0.024	0.09579	0.00099	0.22453	0.0601	0.0018	589	14	590.5	6	572	64	103.234	-1.82	0.22	0.0738	0.0021	0.88227	-0.2	0.028	-670	300	459	13	980	980	46.8367
A_149.FIN2	ERUKU		258.2	1302	0.711077	950	6.07	0.1	0.3275	0.0038	0.63817	0.1348	0.0017	1984	14	1826	18	2160	22	84.537	5.21	0.14	0.3209	0.0039	0.59245	0.1181	0.0027	1851	24	1794	19	1919	42	93.4862
A_150.FIN2	ERUKU		43.54	199.6	1.93385	42.9	0.82	0.049	0.0937	0.0017	0.065413	0.064	0.0038	603	28	577	10	670	130	86.1194	-5.23	0.6	0.0424	0.0053	0.94606	-0.96	0.47	-1100	640	266	33	59	59	450.847
A_151.FIN2	ERUKU		128.2	109.4	0.141654	197	2.054	0.034	0.1508	0.0014	0.21526	0.0991	0.0017	1132	11	905.3	7.8	1600	32	56.5812	-0.12	0.18	0.1333	0.0021	0.76958	-0.01	0.01	10	160	806	12	680	210	118.529
A_152.FIN2	ERUKU		122.5	344.6	1.18122	161	0.763	0.02	0.09381	0.00097	0.05974	0.0594	0.0017	574	11	578	5.7	566	64	102.12	-0.95	0.17	0.0789	0.0018	0.83834	-0.098	0.018	-690	230	489	11	590	510	82.8814
A_153.FIN2	ERUKU		243.5	1027	0.463244	1530	9.45	0.081	0.4225	0.0034	0.59885	0.1625	0.0012	2381.9	7.9	2272	15	2480	12	91.6129	8.67	0.13	0.417	0.0034	0.46104	0.1512	0.002	2302	13	2246	15	2356	23	95.3311
A_154.FIN2	ERUKU		132.3	1059	0.927438	760	6.733	0.081	0.3776	0.0031	0.5398	0.13	0.0013	2075	11	2065	14	2094	18	98.6151	5.23	0.18	0.3664	0.0032	0.49259	0.1037	0.0032	1844	31	2012	15	1663	61	120.986
A_157.FIN2	ERUKU		194.2	329.1	0.670958	263	0.866	0.022	0.1027	0.001	0.071617	0.0615	0.0016	632	12	630.3	6.1	630	58	100.048	-0.33	0.14	0.0926	0.0017	0.77587	-0.03	0.012	-150	120	571	9.8	330	440	173.03
A_158.FIN2	ERUKU		110	400	0.421818	680	6.79	0.1	0.3724	0.0037	0.43575	0.1326	0.0019	2083	13	2040	17	2129	25	95.8196	5.16	0.23	0.3608	0.0044	0.57161	0.1037	0.0041	1841	36	1985	21	1674	71	118.578
A_159.FIN2	ERUKU		163.3	760	0.543172	810	6.868	0.086	0.368	0.0031	0.41289	0.1359	0.0016	2093	11	2020	15	2172	21	93.0018	5.58	0.19	0.3585	0.0034	0.51263	0.113	0.0034	1904	31	1975	16	1849	52	106.814
A_160.FIN2	ERUKU		316	230.5	0.0856013	1880	6.304	0.062	0.3468	0.0026	0.64467	0.13226	0.00097	2017.8	8.7	1919	12	2126	13	90.2634	5.728	0.08	0.3432	0.0026	0.474	0.1217	0.0014	1935	12	1902	12	1977	22	96.2064
A_161.FIN2	ERUKU		195.7	1310	0.804803	890	6.092	0.061	0.3326	0.0023	0.46597	0.1334	0.0012	1987.9	8.8	1851	11	2141	16	86.4549	5.01	0.11	0.3244	0.0024	0.50334	0.1119	0.0024	1815	20	1811	12	1819	40	99.5602
A_162.FIN2	ERUKU		152.6	312	0.836173	250	0.827	0.029	0.0945	0.0013	0.0397	0.0644	0.0027	615	18	582.3	7.4	744	89	78.2661	-0.41	0.21	0.0839	0.0023	0.82882	-0.037	0.019	-370	260	519	13	600	790	86.5
A_163.FIN2	ERUKU		195	603	0.36	1120	7.061	0.087	0.3764	0.0031	0.52324	0.1363	0.0014	2118	11	2059	14	2182	19	94.363	6.21	0.15	0.3701	0.0032	0.46286	0.1221	0.0026	2006	20	2030	15	1978	38	102.629
A_164.FIN2	ERUKU		336.3	1010	1.12965	590	0.928	0.015	0.10751	0.0008	0.22373	0.06295	0.00096	665.5	7.6	658.2	4.7	695	32	94.705	0.459	0.058	0.10355	0.00093	0.54132	0.0316	0.004	370	41	635.1	5.4	460	100	138.065
A_165.FIN2	ERUKU		553	1767	0.350814	3870	8.1	0.14	0.3863	0.0055	0.82341	0.1526	0.0014	2241	15	2105	26	2374	16	88.6689	7.8	0.13	0.3842	0.0055	0.80835	0.1478	0.0014	2207	15	2095	25	2319	17	90.3407
A_166.FIN2	ERUKU		59.2	202	1.47297	90	0.79	0.034	0.095	0.0016	0.021682	0.0606	0.0027	587	19	585.1	9.4	573	97	102.112	-2.28	0.42	0.0689	0.004	0.91685	-0.3	0.076	-220	370	429	24	1070	480	40.0935
A_167.FIN2	ERUKU		472.1	1150	0.288922	3250	6.571	0.055	0.3618	0.0026	0.58812	0.13231	0.00097	2055.8	7.7	1990	12	2127	13	93.559	6.236	0.07	0.3593	0.0026	0.54456	0.1263	0.0012	2009.7	9.5	1978	13	2047	16	96.6292
A_168.FIN2	ERUKU		111	335	1.26937	175	0.8	0.025	0.0957	0.0012	0.18503	0.0609	0.002	595	14	588.9	7	606	69	97.1782	-0.72	0.23	0.0824	0.0024	0.87717	-0.076	0.024	-210	200	510	15	730	280	69.863
A_169.FIN2	ERUKU		165.5	45	0.0870091	327	0.95	0.022	0.1104	0.0013	0.43317	0.0626	0.0014	676	12	675	7.7	676	48	99.8521	-0.16	0.13	0.1011	0.0017	0.66511	-0.0146	0.0095	-190	150	620.4	9.8	610	180	101.705
A_170.FIN2	ERUKU		115.9	441	0.39258	540	9.34	0.12	0.4211	0.0039	0.5833	0.1613	0.0018	2370	12	2265	18	2466	18	91.8491	7.81	0.21	0.4102	0.004	0.52131	0.1382	0.0033	2205	24	2215	18	2196	41	100.865
A_171.FIN2	ERUKU		65.3	307.3	1.99387	112	0.8	0.034	0.095	0.0013	0.14501	0.0613	0.0026	595	20	584.9	7.6	608	95	96.2007	-1.84	0.3	0.0726	0.0029	0.91286	-0.222	0.044	-1000	540	451	17	940	250	47.9787
A_175.FIN2	ERUKU		96.8	189	0.285537	390	4.973	0.085	0.2882	0.0029	0.10533	0.1257	0.0024	1813	14	1632	15	2031	34	80.3545	3.47	0.24	0.2771	0.0033	0.5605	0.0905	0.0058	1489	57	1577	16	1400	120	112.643
A_176.FIN2	ERUKU		20.76	90.6	1.84971	29.7	0.752	0.044	0.0921	0.0017	0.14327	0.0607	0.0037	569	27	568	10	530	120	107.17	-6.67	0.88	0.0301	0.0074	0.97896	-0.35	0.89	-230	520	186	47	1940	470	9.58763
A_177.FIN2	ERUKU		267.9	283	0.470325	420	0.742	0.019	0.09073	0.00094	0.3022	0.0595	0.0014	562	11	559.8	5.6	565	51	99.0796	0.209	0.073	0.0861	0.0011	0.596	0.0166	0.0061	155	66	532.1	6.7	550	160	96.7455
A_178.FIN2	ERUKU		28.57	99.7	0.39307	167	6.61	0.23	0.3377	0.0093	0.64116	0.1427	0.0041	2055	31	1872	45	2248	49	83.274	1.03	0.76	0.296	0.011	0.62177	0.019	0.018	970	260	1669	54	1370	210	121.825
A_179.FIN2	ERUKU		141	464	0.374468	960	6.969	0.094	0.3749	0.0045	0.54487	0.135	0.0017	2106	12	2055	22	2161	21	95.0949	5.81	0.17	0.3671	0.0046	0.34816	0.115	0.0031	1941	25	2019	21	1864	50	108.315
A_180.FIN2	ERUKU		224.8	233.9	0.351423	250	1.043	0.022	0.11787	0.00084	0.02798	0.0644	0.0014	724	11	718.2	4.8	738	48	97.3171	0.441	0.089	0.1128	0.0011	0.62734	0.0276	0.0056	329	68	689.2	6.2	650	150	106.031
A_181.FIN2	ERUKU		62.7	30	0.164912	96	0.884	0.035	0.1013	0.0012	0.16944	0.0637	0.0025	637	19	621.7	7.2	669	84	92.9297	-1.74	0.34	0.0791	0.0031	0.9241	-0.207	0.048	-550	320	490	18	1190	480	41.1765
A_182.FIN2	ERUKU		45.8	213.1	1.97817	73	0.791	0.046	0.0939	0.0014	0.086424	0.0615	0.0036	585	25	578.2	8.2	570	120	101.439	-2.68	0.54	0.0652	0.0047	0.96214	-0.48	0.14	-120	380	406	29	1800	490	22.5556
A_183.FIN2	ERUKU		154.9	363.4	0.242156	680	8.974	0.096	0.4142	0.0036	0.55071	0.1575	0.0015	2334.2	9.8	2233	16	2426	16	92.0445	8.06	0.18	0.4077	0.0038	0.55397	0.1435	0.0028	2235	20	2204	17	2259	36	97.5653
A_184.FIN2	ERUKU		98.9	850	0.862487	570	8.63	0.088	0.4036	0.0032	0.28753	0.1554	0.0017	2301.1	8.8	2185	15	2405	18	90.8524	7.03	0.26	0.3916	0.0038	0.55396	0.1305	0.0041	2105	34	2129	17	2091	55	101.817
A_185.FIN2	ERUKU		108.8	6.6	0.0615809	193	0.869	0.028	0.0984	0.0011	0.16862	0.0642	0.0021	632	15	605.1	6.5	716	69	84.5112	-0.64	0.23	0.0862	0.0019	0.87309	-0.06	0.021	-260	210	533	11	740	230	72.027
A_186.FIN2	ERUKU		119.6	1637	1.52592	750	7.53	0.18	0.381	0.0074	0.89451	0.1432	0.0016	2168	24	2078	35	2266	19	91.7034	6.12	0.23	0.3707	0.0074	0.73403	0.1191	0.0033	1975	36	2030	35	1933	50	105.018
A_187.FIN2	ERUKU		186.3	170.5	0.339775	340	0.883	0.022	0.10516	0.00097	0.05016	0.0611	0.0016	641	12	644.5	5.7	617	58	104.457	0.11	0.11	0.0987	0.0013	0.69854	0.0064	0.0084	60	110	606.5	7.7	470	170	129.043
A_188.FIN2	ERUKU		102.2	675	0.654599	360	9.32	0.13	0.4374	0.0037	0.51499	0.1548	0.0019	2369	13	2338	17	2401	19	97.3761	7.9	0.28	0.428	0.0039	0.61625	0.134	0.0041	2210	33	2296	18	2142	52	107.19
A_191.FIN2	ERUKU		174	322.9	0.567816	270	1.145	0.024	0.1285	0.0013	0.18588	0.0646	0.0013	773	11	779.1	7.3	760	43	102.513	0.29	0.12	0.1216	0.0015	0.60744	0.0157	0.0075	150	120	739.3	8.7	640	110	115.516
A_192.FIN2	ERUKU		9.98	15.7	0.594188	17.4	0.95	0.096	0.0972	0.0029	0.15824	0.0715	0.0073	659	51	598	17	760	200	78.6842	-14.8	2.1	-0.035	0.018	0.98707	0.4	1.4	1680	300	-230	120	3110	470	-7.3955
A_193.FIN2	ERUKU		49.9	299.2	0.813627	219	4.65	0.11	0.3058	0.0041	0.34332	0.1105	0.0025	1754	20	1719	20	1796	41	95.7127	0.68	0.57	0.2755	0.0057	0.73364	0.013	0.015	790	190	1567	29	1140	240	137.456
A_194.FIN2	ERUKU		129.5	475	1.41853	222	0.89	0.027	0.1038	0.0012	0.18811	0.062	0.0018	643	14	636.7	7	650	65	97.9538	-0.49	0.17	0.0922	0.0019	0.78037	-0.043	0.014	-310	180	568	11	770	330	73.7662
A_195.FIN2	ERUKU		62.8	423	0.953822	274	4.355	0.073	0.2914	0.0028	0.23875	0.1086	0.0019	1702	14	1648	14	1770	33	93.1073	1.46	0.4	0.2692	0.004	0.73107	0.037	0.01	840	170	1536	21	1100	160	139.636
A_197.FIN2	ERUKU		513.2	2116	0.455183	3500	7.555	0.082	0.3985	0.0038	0.67185	0.1376	0.0012	2178.8	9.8	2162	18	2196	15	98.4517	7.178	0.093	0.3958	0.0038	0.61672	0.1316	0.0014	2133	12	2149	18	2118	19	101.464
A_198.FIN2	ERUKU		119.1	618	0.691856	630	4.636	0.065	0.3127	0.0026	0.23539	0.1076	0.0015	1756	11	1754	13	1754	25	100	3.02	0.23	0.3	0.003	0.47206	0.0727	0.0053	1389	62	1691	15	1169	99	144.654
A_199.FIN2	ERUKU		216.1	412	0.706617	261	0.92	0.022	0.1073	0.0011	0.40763	0.0623	0.0014	661	12	656.7	6.4	668	47	98.3084	-0.08	0.13	0.0988	0.0016	0.77117	-0.0074	0.0098	-60	130	607.2	9.5	520	320	116.769
A_200.FIN2	ERUKU		405	1512	0.614815	894	3.262	0.052	0.2014	0.0024	0.77467	0.1176	0.0012	1470	12	1182	13	1917	18	61.6588	2.668	0.077	0.1967	0.0024	0.60011	0.0982	0.0024	1314	22	1157	13	1590	42	72.7673
A_201.FIN2	ERUKU		106.1	49.7	0.158341	171	0.917	0.026	0.1069	0.0011	0.13034	0.0626	0.0019	660	14	654.7	6.2	661	65	99.0469	-0.87	0.18	0.0918	0.0016	0.8262	-0.075	0.016	-550	240	566.2	9.6	690	310	82.058
A_202.FIN2	ERUKU		332.1	637	0.760614	510	0.835	0.014	0.09902	0.00089	0.19978	0.0613	0.001	615.6	7.6	608.6	5.2	638	37	95.3918	0.259	0.072	0.0939	0.0011	0.63035	0.0191	0.0056	219	58	578.5	6.6	350	200	165.286
A_203.FIN2	ERUKU		762.8	455	0.0705165	4200	7.589	0.068	0.3842	0.0028	0.67783	0.14313	0.00098	2182.9	8.1	2095	13	2265	12	92.4945	7.374	0.08	0.3826	0.0028	0.64096	0.1396	0.0012	2156.9	9.7	2088	13	2221	15	94.0117
A_204.FIN2	ERUKU		335.4	834	0.927251	620	0.859	0.014	0.10331	0.00083	0.24544	0.06037	0.00096	628.7	7.6	633.7	4.8	609	34	104.056	0.358	0.059	0.09908	0.00095	0.53325	0.0255	0.0043	280	49	608.9	5.6	381	76	159.816
A_205.FIN2	ERUKU		569.8	325	0.0702001	2420	5.17	0.076	0.3019	0.0036	0.84168	0.12406	0.00096	1846	12	1700	18	2014	14	84.4091	4.855	0.082	0.2995	0.0036	0.71928	0.1176	0.0014	1792	14	1688	18	1916	22	88.1002
A_208.FIN2	ERUKU		43.9	215.7	2.05467	67	0.776	0.041	0.093	0.0016	0.13739	0.0608	0.0032	577	23	572.9	9.5	560	110	102.304	-3.1	0.57	0.0601	0.0051	0.95525	-0.77	0.41	-350	420	374	31	1740	610	21.4943
A_209.FIN2	ERUKU		223.5	1343	0.655928	1550	7.389	0.067	0.3889	0.0026	0.42449	0.1378	0.0012	2158.6	8.1	2117	12	2198	15	96.3148	6.64	0.12	0.3834	0.0027	0.48466	0.1255	0.002	2061	16	2092	13	2028	28	103.156
A_210.FIN2	ERUKU		64.56	266.8	1.73172	95	0.818	0.034	0.0955	0.0018	0.033858	0.0625	0.0028	606	20	588	10	648	97	90.7407	-2	0.34	0.0723	0.0031	0.86672	-0.262	0.068	-750	390	450	19	890	900	50.5618
A_211.FIN2	ERUKU		224.6	1156	0.50089	1420	9.466	0.081	0.43	0.0034	0.6087	0.1597	0.0012	2383.5	7.9	2305	15	2451	12	94.0432	8.74	0.13	0.4244	0.0033	0.52253	0.1491	0.0018	2309	13	2280	15	2335	20	97.6445
A_212.FIN2	ERUKU		68.3	260	0.387848	290	8.13	0.15	0.3742	0.0042	0.18077	0.1577	0.0031	2242	17	2049	19	2424	34	84.5297	5.18	0.41	0.3529	0.0046	0.45106	0.1055	0.0077	1816	67	1948	22	1700	120	114.588
A_213.FIN2	ERUKU		170	185.4	0.475882	321	0.76	0.023	0.0913	0.0011	0.054392	0.0606	0.0021	572	13	563.1	6.5	588	71	95.7653	-0.37	0.17	0.0819	0.0018	0.83272	-0.04	0.017	-200	150	507	11	670	380	75.6716
A_214.FIN2	ERUKU		62.98	347	0.664814	200	6.76	0.12	0.3513	0.0031	0.2078	0.1396	0.0025	2077	16	1941	15	2213	32	87.709	3.86	0.38	0.33	0.0041	0.65911	0.0844	0.0076	1568	77	1838	20	1420	130	129.437
A_215.FIN2	ERUKU		370	42.4	0.0317568	1040	2.943	0.079	0.1937	0.0033	0.89618	0.1098	0.0015	1388	20	1141	18	1790	26	63.743	2.439	0.093	0.1897	0.0033	0.78701	0.0926	0.0026	1244	29	1119	18	1480	49	75.6081
A_216.FIN2	ERUKU		30.28	89.1	1.14333	44.2	0.915	0.047	0.1012	0.0017	0.15399	0.0653	0.0033	651	25	621	10	710	110	87.4648	-5.58	0.74	0.0465	0.0066	0.96794	-0.3	1.1	380	630	289	41	2130	950	13.5681
A_217.FIN2	ERUKU		46.2	198.3	1.70563	64	0.79	0.038	0.0957	0.0013	0.021007	0.06	0.003	587	22	588.9	7.6	540	100	109.056	-3.37	0.44	0.0605	0.0039	0.94138	-0.61	0.14	-620	490	377	23	1280	790	29.4531
A_218.FIN2	ERUKU		109.4	83.9	0.285192	197	0.901	0.032	0.1033	0.001	0.1641	0.0631	0.0022	649	17	633.9	5.8	672	76	94.3304	-0.71	0.2	0.0897	0.0021	0.82167	-0.066	0.018	-440	260	554	12	540	370	102.593
A_219.FIN2	ERUKU		266	2400	1.01504	1650	6.296	0.061	0.359	0.0029	0.66427	0.12708	0.00096	2016.6	8.4	1977	14	2057	13	96.1108	5.48	0.1	0.3525	0.0028	0.46622	0.1124	0.0018	1896	16	1946	14	1831	30	106.281
A_220.FIN2	ERUKU		446	172.9	0.163677	720	0.783	0.024	0.0972	0.0017	0.40813	0.0587	0.0015	586	14	598.1	9.8	544	56	109.945	0.21	0.13	0.0919	0.0014	0.35173	0.0162	0.0098	100	140	568.5	7.9	340	120	167.206
A_221.FIN2	ERUKU		402.1	601	0.196469	1790	5	0.073	0.2943	0.0029	0.83193	0.1229	0.001	1817	12	1662	14	1996	15	83.2665	4.494	0.085	0.2905	0.0029	0.70248	0.1121	0.0015	1728	15	1643	14	1826	24	89.9781
A_225.FIN2	ERUKU		104.4	510	2.08812	138	0.863	0.036	0.0949	0.0014	0.24278	0.0655	0.0026	628	20	584.1	8.3	764	86	76.4529	-1.24	0.35	0.0765	0.0031	0.91208	-0.136	0.042	-780	430	475	19	1230	630	38.6179
A_226.FIN2	ERUKU		175.3	609	0.373075	840	6.789	0.088	0.3709	0.003	0.67516	0.1327	0.0013	2082	11	2033	14	2133	17	95.3118	5.55	0.14	0.3614	0.0032	0.63576	0.1108	0.0024	1901	23	1988	15	1798	40	110.567
A_227.FIN2	ERUKU		119.6	147.1	0.509699	149	0.775	0.028	0.0952	0.0011	0.1781	0.0591	0.0021	580	16	586	6.7	534	77	109.738	-1.19	0.22	0.0785	0.0022	0.85412	-0.119	0.023	-690	310	487	13	530	230	91.8868
A_228.FIN2	ERUKU		191.7	359.2	0.821596	289	0.798	0.027	0.0939	0.0014	0.19792	0.0617	0.0021	594	15	578.4	8.4	639	73	90.5164	-0.14	0.17	0.0857	0.0019	0.69203	-0.015	0.015	-100	200	530	11	530	300	100
A_229.FIN2	ERUKU		44.51	98.3	0.875309	61.4	0.824	0.034	0.0947	0.0014	0.11007	0.063	0.0026	605	19	582.9	8.4	648	90	89.9537	-3.41	0.4	0.0589	0.0035	0.93025	-0.59	0.17	-670	530	368	21	1000	1300	36.8
A_230.FIN2	ERUKU		319	459	0.53605	432	0.792	0.015	0.09644	0.00071	0.34734	0.0595	0.001	591.4	8.2	593.5	4.2	575	39	103.217	0.132	0.069	0.09073	0.00087	0.63288	0.0093	0.0056	77	69	559.8	5.1	450	180	124.4
A_231.FIN2	ERUKU		90.6	127.2	0.565121	79	0.778	0.025	0.09217	0.00078	0.054993	0.0611	0.0019	581	14	568.3	4.6	607	69	93.6244	-2.37	0.24	0.0647	0.0025	0.94474	-0.304	0.043	-990	600	406	14	1200	1200	33.8333
A_232.FIN2	ERUKU		352.4	1779	0.515607	1610	9.141	0.074	0.4098	0.0027	0.60334	0.1618	0.0011	2351.4	7.4	2214	12	2473	12	89.5269	8.447	0.091	0.4049	0.0027	0.55954	0.1513	0.0014	2278.7	9.9	2191	12	2358	16	92.9177
A_233.FIN2	ERUKU		187.1	223.6	0.150775	870	5.326	0.087	0.2996	0.0036	0.76959	0.1288	0.0013	1871	14	1689	18	2078	18	81.2801	4.22	0.15	0.291	0.0038	0.6499	0.1044	0.003	1666	30	1646	19	1685	55	97.6855
A_234.FIN2	ERUKU		479.2	1401	0.343907	1970	6.373	0.052	0.3582	0.0024	0.61937	0.12891	0.00085	2027.8	7.1	1973	11	2082	12	94.7646	5.837	0.073	0.3542	0.0024	0.54288	0.1193	0.0013	1950	11	1954	12	1946	18	100.411
A_235.FIN2	ERUKU		166.6	429	1.12845	222	0.752	0.02	0.0916	0.0011	0.019533	0.06	0.0018	568	11	565	6.5	575	64	98.2609	-0.6	0.16	0.0799	0.0016	0.71995	-0.059	0.016	-440	180	495.2	9.3	330	200	150.061
A_236.FIN2	ERUKU		155.8	249.6	0.598845	248	0.874	0.017	0.10327	0.00084	0.15829	0.0613	0.0012	636.3	9.5	634.1	5.1	630	44	100.651	-0.46	0.15	0.0924	0.0015	0.84904	-0.042	0.013	-240	160	569.4	8.9	520	220	109.5
A_237.FIN2	ERUKU		186.7	132.5	0.273166	246	0.863	0.024	0.1021	0.001	0.16291	0.0614	0.0019	630	13	626.8	6	624	67	100.449	-0.29	0.13	0.0924	0.0013	0.63098	-0.025	0.011	-290	150	569.5	7.8	480	200	118.646
A_238.FIN2	ERUKU		167	1550	1.02156	830	7.385	0.084	0.3793	0.003	0.5907	0.1409	0.0013	2158	10	2072	14	2238	16	92.5827	6.04	0.16	0.3696	0.0031	0.56065	0.1185	0.0027	1980	23	2027	15	1923	41	105.408
A_239.FIN2	ERUKU		156.1	529	0.372197	720	6.96	0.084	0.3741	0.003	0.58334	0.1349	0.0013	2104	11	2048	14	2159	17	94.8587	5.37	0.2	0.3618	0.0035	0.67848	0.1067	0.0035	1877	31	1992	16	1732	60	115.012
A_242.FIN2	ERUKU		121.4	504	1.76606	154	0.757	0.021	0.09429	0.00089	0.13418	0.0582	0.0016	570	12	580.8	5.3	507	60	114.556	-1.01	0.18	0.0793	0.0018	0.86762	-0.102	0.019	-660	250	492	11	560	300	87.8571
A_243.FIN2	ERUKU		62	122	0.759677	97	0.869	0.036	0.1033	0.0015	0.15992	0.0606	0.0025	631	20	633.5	9	591	89	107.191	-2.64	0.43	0.0737	0.0039	0.92263	-0.307	0.06	-330	390	457	24	1900	1100	24.0526
A_245.FIN2	ERUKU		193.3	588	1.20486	287	0.86	0.026	0.1025	0.0011	0.25616	0.0608	0.0018	628	14	628.7	6.4	608	62	103.405	-0.21	0.13	0.0936	0.0014	0.71131	-0.017	0.01	-300	170	576.7	8.2	670	600	86.0746
A_246.FIN2	ERUKU		54.9	61.5	0.413479	73	0.882	0.048	0.1021	0.0018	0.22699	0.0628	0.0035	636	28	627	11	630	120	99.5238	-5.1	1.1	0.0515	0.0097	0.98712	0.1	0.5	-190	380	316	61	1520	810	20.7895
A_247.FIN2	ERUKU		24.58	28.3	0.425956	31.7	0.875	0.054	0.1025	0.0017	0.10227	0.0622	0.0039	626	29	628.6	9.9	580	130	108.379	-7.67	0.94	0.0288	0.0084	0.98209	-0.6	2	240	790	185	51	1870	560	9.89305
A_248.FIN2	ERUKU		242.2	416.6	0.656069	370	0.888	0.018	0.1033	0.001	0.11911	0.0623	0.0013	644	9.7	633.6	6	668	47	94.8503	0.23	0.1	0.0975	0.0015	0.72113	0.0167	0.0072	161	91	599.9	8.5	610	200	98.3443
A_249.FIN2	ERUKU		97.1	207.1	0.856849	79.4	0.792	0.032	0.0955	0.0014	0.064694	0.0598	0.0025	589	18	587.9	8	569	93	103.322	-2.26	0.31	0.0691	0.0031	0.89126	-0.27	0.047	-570	290	430	18	no value	NAN	#VALUE!
A_250.FIN2	ERUKU		198.8	541.7	1.13883	201	0.754	0.019	0.09309	0.00079	0.15718	0.059	0.0015	571	11	573.8	4.6	544	56	105.478	-0.54	0.12	0.0821	0.0013	0.79359	-0.05	0.011	-630	180	508.3	7.6	490	520	103.735
A_251.FIN2	ERUKU		121.4	305	0.956343	187	0.874	0.02	0.10409	0.00086	0.065998	0.0608	0.0015	639	11	638.3	5	610	56	104.639	-0.67	0.2	0.091	0.0021	0.88732	-0.063	0.019	-310	180	561	12	640	320	87.6562
A_252.FIN2	ERUKU		366.1	13.5	0.0137394	650	0.767	0.011	0.09354	0.0007	0.21595	0.05956	0.00086	578.1	6.3	576.4	4.1	582	31	99.0378	0.286	0.055	0.08946	0.00086	0.60604	0.0223	0.0045	243	43	552.2	5.1	400	130	138.05
A_253.FIN2	ERUKU		73.8	1290	1.99187	480	6.32	0.13	0.3531	0.0056	0.7042	0.1299	0.002	2018	19	1948	27	2087	28	93.3397	4.18	0.29	0.3364	0.0054	0.35594	0.0896	0.006	1612	68	1871	25	1490	110	125.57
A_254.FIN2	ERUKU		180.9	488	1.20509	288	0.778	0.024	0.0928	0.0012	0.21071	0.0608	0.0019	583	14	572	6.9	622	71	91.9614	-0.29	0.17	0.0834	0.0018	0.78492	-0.03	0.016	-220	170	516	11	480	210	107.5
A_255.FIN2	ERUKU		247.3	276.5	0.416498	380	0.886	0.018	0.1053	0.00088	0.1501	0.0611	0.0013	643	9.6	645.3	5.1	630	43	102.429	0.196	0.092	0.0995	0.0011	0.64347	0.0155	0.0062	174	79	611.2	6.6	580	140	105.379
A_256.FIN2	ERUKU		185.3	564	0.318942	1270	7.485	0.066	0.3958	0.0026	0.28824	0.1373	0.0013	2170.3	7.9	2149	12	2190	17	98.1279	6.63	0.12	0.3893	0.0027	0.31159	0.1234	0.0021	2059	16	2119	13	2001	30	105.897
A_259.FIN2	ERUKU		300	248	0.357667	490	0.779	0.019	0.0931	0.0012	0.038768	0.0609	0.0014	584	11	573.7	7.1	622	48	92.2347	0.261	0.084	0.0883	0.0016	0.54071	0.0199	0.0068	199	78	545.1	9.4	520	170	104.827
A_260.FIN2	ERUKU		94.7	445	2.10137	100	0.751	0.037	0.0911	0.0015	0.035667	0.0598	0.0031	570	20	563.6	9.6	550	110	102.473	-0.42	0.26	0.0816	0.0028	0.84004	-0.049	0.026	-350	310	506	17	1080	390	46.8519
A_261.FIN2	ERUKU		81.3	285.8	1.51169	83	0.827	0.031	0.0936	0.0012	0.34587	0.0638	0.0023	608	17	576.5	6.9	688	77	83.7936	-0.99	0.23	0.0781	0.0024	0.88056	-0.113	0.028	-320	230	484	14	990	230	48.8889
A_262.FIN2	ERUKU		145.3	199.7	0.604267	20	0.75	0.018	0.09184	0.00091	0.045383	0.0594	0.0015	567	11	566.4	5.4	554	57	102.238	0.04	0.12	0.0858	0.0013	0.71468	0	0.011	20	120	530.5	7.7	800	200	66.3125
A_263.FIN2	ERUKU		299.6	760	1.01435	360	0.878	0.018	0.1016	0.001	0.42713	0.0627	0.0012	639.3	9.8	623.6	6	690	41	90.3768	0.475	0.072	0.0982	0.0012	0.62136	0.0344	0.0052	382	50	603.6	7.1	530	140	113.887
A_264.FIN2	ERUKU		646	826	0.357276	1300	1.765	0.02	0.1648	0.002	0.47617	0.07782	0.00096	1032.1	7.3	983	11	1138	24	86.3796	1.558	0.046	0.1631	0.0021	0.49608	0.0692	0.0018	950	19	974	11	884	55	110.181
A_265.FIN2	ERUKU		108.9	526	0.669421	1180	4.569	0.073	0.3079	0.0027	0.28664	0.1079	0.0017	1742	13	1730	13	1762	28	98.1839	3.75	0.18	0.3012	0.003	0.47231	0.09	0.0041	1569	41	1699	14	1404	91	121.011
A_266.FIN2	ERUKU		138.5	602	0.607942	1230	4.531	0.068	0.3047	0.0026	0.31395	0.108	0.0015	1735	13	1714	13	1764	26	97.1655	3.87	0.14	0.2993	0.0029	0.55073	0.0934	0.0031	1595	32	1688	14	1469	66	114.908
A_267.FIN2	ERUKU		280	572.6	0.765714	630	0.909	0.017	0.10711	0.00082	0.24471	0.0614	0.0011	655.4	9	655.9	4.8	651	39	100.753	0.588	0.056	0.1044	0.00093	0.51271	0.0403	0.0038	459	36	640	5.4	535	93	119.626
A_268.FIN2	ERUKU		901.9	1335	0.186717	1500	6.026	0.056	0.3521	0.0028	0.67318	0.12421	0.00089	1979	8.1	1944	13	2017	13	96.3808	5.88	0.062	0.351	0.0028	0.59731	0.1216	0.0011	1957.5	9.3	1939	13	1978	16	98.0283
A_269.FIN2	ERUKU		213	441	0.689202	590	1.105	0.024	0.1249	0.0012	0.42352	0.0642	0.0013	754	12	758.6	7.1	739	43	102.652	0.641	0.074	0.1205	0.0014	0.60986	0.0377	0.0043	478	50	733.4	8.1	540	100	135.815
A_270.FIN2	ERUKU		942	3003	0.563694	1400	6.653	0.071	0.3626	0.0034	0.85694	0.13316	0.00074	2065.3	9.5	1994	16	2139.2	9.7	93.2124	6.489	0.085	0.3614	0.0035	0.85357	0.13023	0.00091	2043	12	1988	17	2100	12	94.6667
A_271.FIN2	ERUKU		230.3	296	0.592271	90	0.788	0.037	0.0915	0.0016	0.16179	0.0626	0.0031	588	21	564.4	9.4	660	100	85.5152	0.23	0.14	0.0868	0.002	0.61126	0.017	0.012	160	140	536	12	640	210	83.75
A_272.FIN2	ERUKU		430.8	4239	0.938951	4900	10.678	0.093	0.471	0.0041	0.73196	0.1646	0.0011	2494.7	8.1	2488	18	2503	11	99.4007	10.43	0.11	0.4687	0.0039	0.64242	0.1615	0.0013	2473.1	9.3	2480	18	2469	14	100.446
A_273.FIN2	ERUKU		218	221	0.449083	250	0.791	0.024	0.0946	0.0015	0.2769	0.0609	0.0019	590	14	582.4	8.5	612	67	95.1634	0.18	0.13	0.089	0.0016	0.59043	0.013	0.01	100	130	549.7	9.6	660	230	83.2879
A_276.FIN2	ERUKU		23	86.1	1.08261	140	1.51	0.12	0.1526	0.0038	0.22312	0.072	0.0057	918	51	915	21	880	170	103.977	-3.6	1.4	0.11	0.012	0.95223	-0.49	0.24	600	360	669	70	1500	470	44.6
A_277.FIN2	ERUKU		243.9	1326	0.600656	2300	8.5	0.11	0.3905	0.0044	0.60837	0.1581	0.0017	2285	12	2125	21	2434	19	87.3048	8.12	0.14	0.3878	0.0045	0.59918	0.1521	0.0021	2243	15	2112	21	2366	24	89.2646
A_278.FIN2	ERUKU		356.6	456	0.186764	2400	3.636	0.052	0.2213	0.0024	0.73584	0.1193	0.0011	1555	11	1288	13	1943	17	66.2892	3.356	0.071	0.2191	0.0024	0.5987	0.1114	0.0018	1492	16	1277	13	1813	30	70.4357
A_279.FIN2	ERUKU		67.96	502.8	0.795321	650	9.11	0.14	0.44	0.0057	0.77759	0.1506	0.0016	2347	15	2349	26	2349	18	100	7.68	0.26	0.4294	0.0061	0.69293	0.1295	0.0035	2186	30	2301	28	2077	46	110.785
A_280.FIN2	ERUKU		459.4	627.2	0.157379	2900	5.102	0.053	0.2773	0.0024	0.73561	0.13358	0.00092	1835.3	8.8	1577	12	2146	12	73.4856	4.91	0.066	0.2758	0.0024	0.72623	0.1293	0.0012	1802	11	1570	12	2086	16	75.2637
A_281.FIN2	UBULU		187.3	493	1.04271	140	0.832	0.021	0.09949	0.00081	0.085885	0.0609	0.0016	612	12	611.4	4.8	607	56	100.725	-1.12	0.15	0.0828	0.0016	0.85901	-0.107	0.016	-990	280	512.8	9.7	780	780	65.7436
A_282.FIN2	UBULU		291	554	0.420962	604	1.949	0.028	0.1834	0.0015	0.33085	0.0771	0.001	1096.8	9.7	1085.4	8	1122	28	96.738	1.073	0.088	0.1762	0.0016	0.46189	0.0448	0.0032	729	42	1046	8.7	501	76	208.782
A_283.FIN2	UBULU		48.6	32.9	0.417695	31.6	0.905	0.04	0.093	0.002	0.3135	0.071	0.003	656	21	573	12	944	86	60.6992	-7.44	0.86	0.0227	0.008	0.97725	-0.1	1.3	-900	1300	149	48	72	72	206.944
A_284.FIN2	UBULU		176.2	444	1.03689	244	0.808	0.027	0.0996	0.001	0.29061	0.0594	0.0019	599	15	611.8	5.9	554	71	110.433	-0.38	0.15	0.0894	0.0016	0.70614	-0.035	0.014	-350	180	551.7	9.5	640	340	86.2031
A_285.FIN2	UBULU		1735	2254	0.997118	1580	0.656	0.014	0.0767	0.0018	0.86544	0.06244	0.00073	511.5	8.4	476	11	685	25	69.4891	0.515	0.018	0.0754	0.0017	0.54529	0.0497	0.0014	420	12	469	10	356	45	131.742
A_286.FIN2	UBULU		134	337	0.952239	164	0.883	0.021	0.1005	0.0011	0.145	0.0638	0.0015	642	12	617	6.7	729	52	84.6365	-0.79	0.18	0.0863	0.002	0.82648	-0.076	0.017	-530	220	533	12	750	380	71.0667
A_287.FIN2	UBULU		195	885	1.66974	350	0.919	0.019	0.10778	0.00082	0.11833	0.0621	0.0013	662	10	659.8	4.8	660	48	99.9697	0.056	0.099	0.1002	0.0011	0.70164	0.0019	0.0073	18	95	615.3	6.7	500	180	123.06
A_288.FIN2	UBULU		83.73	437	0.875433	202	4.235	0.08	0.2268	0.0023	0.33087	0.1359	0.0025	1678	16	1318	12	2173	31	60.6535	1.2	0.32	0.2035	0.0034	0.78013	0.039	0.011	730	160	1193	18	1180	170	101.102
A_289.FIN2	UBULU		318.5	1170	0.431397	2060	6.825	0.079	0.3693	0.0036	0.59963	0.1342	0.0013	2090.2	9.7	2026	17	2152	17	94.145	6.23	0.11	0.3656	0.0038	0.39947	0.124	0.0021	2007	16	2008	18	2009	30	99.9502
A_290.FIN2	UBULU		359	751	0.9039	540	0.79	0.019	0.0923	0.0013	0.20126	0.0623	0.0015	590	11	569.1	7.6	672	51	84.6875	0.33	0.07	0.0882	0.0014	0.42121	0.0266	0.0056	266	54	544.7	8.2	500	160	108.94
A_294.FIN2	UBULU		122.8	61.5	0.161726	242	0.895	0.027	0.1064	0.0013	0.22523	0.0616	0.0018	648	15	651.6	7.4	637	63	102.292	-0.41	0.17	0.095	0.0018	0.75805	-0.035	0.014	-280	180	585	11	640	250	91.4062
A_295.FIN2	UBULU		439	320	0.285421	550	0.877	0.015	0.1042	0.0011	0.24382	0.0613	0.0011	638.5	8.4	639	6.3	639	39	100	0.513	0.062	0.1011	0.0012	0.48182	0.0364	0.0043	401	44	620.9	7.1	520	120	119.404
A_296.FIN2	UBULU		155	768	1.33226	174	1.86	0.18	0.1034	0.0019	0.92361	0.124	0.01	983	63	634	11	1670	160	37.9641	-0.26	0.14	0.0863	0.0013	0.8176	-0.025	0.012	-40	110	533.4	8	930	200	57.3548
A_297.FIN2	UBULU		382.8	45.5	0.030721	480	0.855	0.02	0.0995	0.0011	0.63365	0.0632	0.0014	628	11	611.2	6.3	701	46	87.1897	0.45	0.067	0.0958	0.0011	0.41183	0.0336	0.0049	352	51	589.9	6.3	550	140	107.255
A_298.FIN2	UBULU		175.9	166	0.405912	291	0.796	0.022	0.09579	0.00097	0.26127	0.0605	0.0016	594	13	589.6	5.7	600	59	98.2667	-0.12	0.11	0.0879	0.0013	0.71773	-0.0105	0.0093	-90	110	543.2	8	370	280	146.811
A_299.FIN2	UBULU		249	322	0.578313	400	0.947	0.024	0.1098	0.0011	0.17288	0.0628	0.0016	675	13	671.4	6.5	692	53	97.0231	0.457	0.095	0.1055	0.0015	0.68221	0.0302	0.0064	327	77	646.3	8.7	670	150	96.4627
A_300.FIN2	UBULU		219.1	1130	1.24601	670	1.62	0.032	0.1639	0.0019	0.42852	0.0719	0.0013	977	13	978	11	976	38	100.205	0.98	0.12	0.1587	0.0022	0.57907	0.0452	0.0049	670	66	949	12	560	110	169.464
A_301.FIN2	UBULU		1191	810	0.328296	1490	0.73	0.012	0.0881	0.0011	0.78128	0.06024	0.00061	555.7	7	544	6.7	611	22	89.0344	0.59	0.02	0.0869	0.0011	0.52962	0.0492	0.0015	471	12	536.8	6.7	327	44	164.159
A_302.FIN2	UBULU		175.6	586	1.2574	50	0.854	0.019	0.10251	0.0008	0.25288	0.0605	0.0013	625	10	629.6	4.8	598	47	105.284	0.14	0.1	0.0969	0.0011	0.72003	0.0082	0.008	50	110	596.1	6.3	680	140	87.6618
A_303.FIN2	UBULU		166.1	413	0.953642	291	0.887	0.024	0.1025	0.0011	0.22072	0.063	0.0017	642	13	628.7	6.5	681	59	92.3201	-0.06	0.12	0.0942	0.0015	0.69985	-0.008	0.01	-170	150	580	8.8	650	170	89.2308
A_304.FIN2	UBULU		270.3	408	0.533481	270	1.044	0.02	0.1155	0.0011	0.18402	0.0658	0.0013	725	9.9	704.5	6.6	789	41	89.2902	0.551	0.091	0.1114	0.0013	0.55909	0.0363	0.0056	427	66	681	7.3	570	100	119.474
A_305.FIN2	UBULU		165.7	579	1.42547	260	0.817	0.018	0.09845	0.00077	0.099782	0.0603	0.0014	605	10	605.3	4.5	591	52	102.42	0.04	0.12	0.0922	0.0014	0.81237	0.0028	0.0093	0	120	568.2	8.5	770	170	73.7922
A_306.FIN2	UBULU		320.2	53	0.996565	28.1	0.0511	0.0039	0.005276	9.6e-05	0.27387	0.0718	0.0055	50.7	3.9	33.92	0.62	760	140	4.46316	-0.425	0.049	0.00111	0.00044	0.9743	0.7	1.3	-586	85	7.1	2.8	1830	580	0.387978
A_307.FIN2	UBULU		196.6	420.3	0.889115	354	0.865	0.024	0.0996	0.0012	0.20602	0.0632	0.0017	631	13	611.9	7.3	696	58	87.9167	0.06	0.11	0.0928	0.0014	0.52708	0.0034	0.0087	-30	130	571.9	8.3	570	270	100.333
A_311.FIN2	UBULU		142.1	271.7	0.736805	209	0.875	0.032	0.09466	0.0009	0.35963	0.0671	0.0023	634	16	583	5.3	797	63	73.1493	0.04	0.13	0.0872	0.0013	0.73423	0.001	0.011	10	120	539.8	7.4	1020	270	52.9216
A_312.FIN2	UBULU		106.2	256.6	1.11582	280	0.745	0.027	0.0905	0.0011	0.18161	0.0599	0.0022	562	16	558.3	6.8	559	75	99.8748	-0.38	0.2	0.0808	0.0021	0.84521	-0.042	0.02	-160	180	501	12	860	330	58.2558
A_313.FIN2	UBULU		364	56.7	0.021978	3200	4.718	0.059	0.2813	0.0027	0.74489	0.1217	0.00099	1769	10	1597	13	1979	14	80.6973	4.352	0.074	0.2785	0.0026	0.57775	0.1137	0.0016	1700	14	1583	13	1852	25	85.4752
A_314.FIN2	UBULU		286.8	340	0.458856	610	0.897	0.022	0.1057	0.001	0.46774	0.0616	0.0013	649	12	647.9	5.9	646	47	100.294	0.4	0.065	0.1013	0.001	0.5916	0.028	0.0047	312	56	622	6.1	320	110	194.375
A_315.FIN2	UBULU		203.6	115	0.22053	490	2.225	0.064	0.1455	0.003	0.70605	0.1111	0.0019	1184	20	875	17	1816	30	48.1828	1.67	0.11	0.1406	0.0031	0.57881	0.0853	0.0052	983	42	848	17	1310	110	64.7328
A_316.FIN2	UBULU		246.9	887	1.59984	260	0.787	0.016	0.09622	0.00098	0.17943	0.06	0.0013	589.5	8.8	592.1	5.8	584	47	101.387	0.298	0.068	0.0921	0.0012	0.54887	0.0231	0.0053	243	55	567.9	6.8	670	160	84.7612
A_317.FIN2	UBULU		204.6	583	0.500978	1300	5.31	0.064	0.2937	0.0025	0.57404	0.1314	0.0013	1869	10	1659	13	2114	17	78.4768	4.84	0.1	0.29	0.0025	0.47537	0.1212	0.0022	1791	17	1641	13	1969	32	83.3418
A_318.FIN2	UBULU		480.3	245.9	0.206121	670	0.898	0.014	0.10416	0.00078	0.30292	0.0626	0.00094	649.9	7.3	638.7	4.5	687	32	92.9694	0.672	0.044	0.10238	0.00086	0.42611	0.0475	0.003	513	27	628.3	5	513	84	122.476
A_319.FIN2	UBULU		111	172	0.185045	500	5.456	0.077	0.3028	0.0032	0.64689	0.1307	0.0013	1892	12	1705	16	2105	18	80.9976	4.5	0.17	0.2956	0.0035	0.63533	0.1106	0.0035	1726	31	1669	17	1785	60	93.5014
A_320.FIN2	UBULU		452.8	634	0.644214	680	0.818	0.021	0.0889	0.0012	0.64944	0.0669	0.0013	606	12	548.7	7.2	821	42	66.8331	0.475	0.055	0.086	0.0013	0.48687	0.0396	0.0045	376	42	531.6	7.5	500	110	106.32
A_321.FIN2	UBULU		252.6	741	0.780681	400	1.207	0.029	0.1295	0.002	0.62281	0.0675	0.0012	802	13	785	11	844	37	93.0095	0.769	0.082	0.1257	0.0022	0.60222	0.0436	0.0044	561	50	763	13	596	93	128.02
A_322.FIN2	UBULU		457	873	0.740481	890	0.872	0.015	0.10051	0.00077	0.29245	0.0631	0.001	635.7	7.9	617.3	4.5	704	34	87.6847	0.624	0.038	0.0984	0.00081	0.44774	0.0458	0.0027	493	22	605	4.7	494	75	122.47
A_323.FIN2	UBULU		477.4	952	0.690616	110	1.439	0.023	0.1445	0.0015	0.39211	0.0729	0.0012	904.4	9.7	870.1	8.3	1003	34	86.7498	1.222	0.058	0.1427	0.0015	0.3962	0.0623	0.0028	804	27	859.8	8.7	735	75	116.98
A_324.FIN2	UBULU		292	408.8	0.547603	50	0.882	0.021	0.1023	0.0011	0.18604	0.0627	0.0016	641	11	628.1	6.6	683	53	91.9619	0.538	0.075	0.0993	0.0013	0.5485	0.0387	0.0054	414	54	610.3	7.8	590	140	103.441
A_327.FIN2	UBULU		226.1	512	0.870854	50	0.806	0.015	0.09698	0.00068	0.26163	0.0605	0.0011	598.8	8.3	596.7	4	599	39	99.616	0.431	0.063	0.09366	0.00084	0.58379	0.0323	0.0048	343	46	577.1	4.9	613	99	94.1436
A_328.FIN2	UBULU		100.6	246.9	1.0338	202	0.835	0.032	0.0947	0.0012	0.12117	0.064	0.0024	612	18	583	6.8	702	82	83.0484	-0.23	0.16	0.0854	0.0018	0.73096	-0.021	0.014	-90	140	528	10	920	350	57.3913
A_329.FIN2	UBULU		53.37	208.3	1.63575	170	0.884	0.065	0.096	0.0015	0.070825	0.0674	0.0052	633	34	591.1	9	760	160	77.7763	-0.74	0.41	0.0823	0.0036	0.89104	-0.089	0.043	200	220	509	22	1280	340	39.7656
A_330.FIN2	UBULU		618	705	0.47233	1900	0.836	0.014	0.09944	0.00092	0.26767	0.061	0.001	616.3	7.6	611.1	5.4	632	36	96.693	0.69	0.042	0.09821	0.00096	0.34167	0.0509	0.003	527	26	605	6	497	82	121.73
A_331.FIN2	UBULU		51.3	77.5	0.626706	93	0.821	0.037	0.0966	0.0016	0.18274	0.0621	0.0028	604	21	594	9.1	614	96	96.7427	-1.14	0.37	0.0799	0.0035	0.90262	-0.139	0.044	180	220	495	21	1340	280	36.9403
A_332.FIN2	UBULU		356.4	737	0.853255	190	0.891	0.019	0.1042	0.00095	0.20427	0.0622	0.0013	646	10	638.9	5.5	669	47	95.5007	0.672	0.062	0.1023	0.0011	0.55267	0.0474	0.0042	524	34	627.6	6.5	610	100	102.885
A_333.FIN2	UBULU		88.1	179.1	0.804767	136	0.861	0.033	0.0948	0.0014	0.25121	0.0666	0.0026	630	19	583.8	8.4	781	84	74.7503	-0.58	0.3	0.0826	0.0029	0.88474	-0.059	0.028	40	190	511	17	1260	410	40.5556
A_334.FIN2	UBULU		371.4	225.5	0.239095	450	0.797	0.014	0.09679	0.00073	0.41958	0.05981	0.00094	594.1	7.8	595.5	4.3	586	35	101.621	0.524	0.05	0.09448	0.00081	0.5153	0.0398	0.0037	415	34	581.9	4.8	510	97	114.098
A_335.FIN2	UBULU		106.7	105.9	0.27179	260	1.677	0.057	0.1541	0.003	0.55741	0.0791	0.0023	999	21	923	17	1165	55	79.2275	0.51	0.23	0.1445	0.0035	0.62852	0.023	0.012	350	170	870	20	820	210	106.098
A_336.FIN2	UBULU		221.4	249.4	0.46748	250	0.777	0.02	0.09352	0.00099	0.18198	0.0605	0.0016	582	11	576.2	5.8	598	57	96.3545	0.256	0.089	0.0889	0.0012	0.57516	0.0197	0.0072	192	76	549.1	6.9	640	150	85.7969
A_338.FIN2	UBULU		181.6	660	0.419053	2200	6.011	0.082	0.3446	0.0034	0.65289	0.1268	0.0013	1976	12	1908	16	2051	19	93.0278	5.51	0.12	0.3409	0.0035	0.60423	0.1174	0.0021	1898	19	1890	17	1907	33	99.1085
A_339.FIN2	UBULU		397.4	427	0.124056	5900	6.456	0.066	0.3652	0.0032	0.73115	0.1285	0.0011	2039.2	9	2006	15	2076	15	96.6281	6.174	0.092	0.3632	0.0032	0.60707	0.1238	0.0016	1999	13	1997	15	2008	23	99.4522
A_340.FIN2	UBULU		81.3	230.1	1.10332	100	0.839	0.033	0.0967	0.0011	0.22364	0.0631	0.0024	614	18	595.2	6.6	650	80	91.5692	-0.21	0.19	0.0876	0.002	0.83063	-0.027	0.017	40	150	541	12	910	210	59.4505
A_341.FIN2	UBULU		102.7	236.9	0.859786	76	0.844	0.027	0.09414	0.00093	0.39246	0.0653	0.0021	618	15	579.9	5.5	739	68	78.4709	-0.24	0.14	0.0849	0.0016	0.82342	-0.027	0.013	-120	150	525	9.8	830	240	63.253
A_345.FIN2	UBULU		98.89	163.5	0.711599	210	0.779	0.028	0.0928	0.0012	0.1878	0.0609	0.0022	584	17	572	6.9	603	80	94.859	-0.06	0.19	0.0858	0.0021	0.82595	-0.014	0.017	60	180	530	13	1010	200	52.4752
A_346.FIN2	UBULU		398.6	674	0.874812	650	0.886	0.016	0.0966	0.0013	0.29624	0.067	0.0013	643.6	8.5	594.6	7.8	826	39	71.9855	0.571	0.052	0.0937	0.0014	0.3629	0.044	0.0039	445	36	577.1	8.4	538	92	107.268
A_347.FIN2	UBULU		106.9	334	1.25164	220	0.846	0.027	0.0991	0.0011	0.23494	0.0622	0.0019	620	15	608.8	6.5	643	66	94.6812	0.04	0.15	0.0921	0.0017	0.78545	-0.002	0.013	100	130	568	9.8	850	180	66.8235
A_348.FIN2	UBULU		166.5	468.1	0.97958	70	0.963	0.024	0.1127	0.0011	0.081341	0.0621	0.0016	683	12	688.3	6.4	652	57	105.567	0.501	0.097	0.1087	0.0013	0.54797	0.0323	0.0062	373	67	665.3	7.6	740	150	89.9054
A_349.FIN2	UBULU		295.6	715	1.08593	160	0.793	0.018	0.09354	0.00091	0.19265	0.0617	0.0015	592	10	576.4	5.3	647	51	89.0881	0.512	0.062	0.0911	0.001	0.50951	0.0403	0.0049	406	44	562	6.1	600	110	93.6667
A_350.FIN2	UBULU		248	308	0.435887	480	0.964	0.025	0.1099	0.0016	0.67342	0.0636	0.0012	683	13	672	9.3	717	40	93.7238	0.543	0.084	0.1062	0.0018	0.63725	0.0353	0.0056	401	61	650	11	690	110	94.2029
A_351.FIN2	UBULU		124.2	274	0.587762	232	1.206	0.066	0.1227	0.0013	0.69867	0.0715	0.0034	798	28	746.1	7.3	909	82	82.0792	0.19	0.14	0.1141	0.0014	0.7277	0.009	0.0091	232	94	696.2	8.3	780	150	89.2564
A_352.FIN2	UBULU		88	173.2	0.864773	80	0.755	0.032	0.089	0.0013	0.058006	0.0619	0.0028	567	18	549.8	7.7	613	91	89.69	-0.31	0.2	0.08	0.0022	0.8037	-0.035	0.019	-90	180	496	13	1140	310	43.5088
A_353.FIN2	UBULU		184	29.4	0.0355978	40	0.869	0.03	0.0991	0.0012	0.49515	0.0636	0.0019	632	16	609	7	704	64	86.5057	0.39	0.11	0.0951	0.0014	0.60376	0.0284	0.0085	295	85	585.3	8	840	170	69.6786
A_354.FIN2	UBULU		161.6	627	1.6052	208	0.831	0.026	0.09828	0.00092	0.42972	0.0617	0.0018	612	15	604.3	5.4	650	61	92.9692	-0.46	0.16	0.0869	0.0015	0.57703	-0.044	0.015	-350	180	537	9.1	910	530	59.011
A_355.FIN2	UBULU		208	726	1.31731	381	0.906	0.022	0.10613	0.00096	0.34415	0.0617	0.0013	653	12	650.2	5.6	650	49	100.031	0.06	0.11	0.0991	0.0011	0.59397	0.0025	0.0083	30	110	609.1	6.5	430	190	141.651
A_356.FIN2	UBULU		285.2	659	0.860449	400	0.907	0.019	0.10645	0.00091	0.352	0.0619	0.0012	654	10	652.8	5.5	655	42	99.6641	0.438	0.071	0.1026	0.0011	0.61656	0.0301	0.0049	357	49	629.6	6.6	470	110	133.957
A_357.FIN2	UBULU		192.4	303	0.669958	272	0.738	0.018	0.08978	0.00077	0.36257	0.0596	0.0013	560	10	554.2	4.6	580	48	95.5517	-0.11	0.1	0.0826	0.001	0.69073	-0.0127	0.0093	-180	130	511.5	6.1	610	230	83.8525
A_358.FIN2	UBULU		139.7	307	0.858984	240	0.856	0.025	0.1017	0.0013	0.18733	0.0614	0.0018	626	14	624.1	7.6	618	64	100.987	-0.41	0.15	0.0905	0.0016	0.69832	-0.036	0.013	-350	200	558.5	9.7	490	320	113.98
A_361.FIN2	UBULU		430	662	0.636279	550	0.791	0.015	0.09461	0.00085	0.33487	0.0608	0.0011	590.7	8.5	582.7	5	618	40	94.288	0.41	0.054	0.0913	0.0011	0.66006	0.0318	0.0042	342	38	562.9	6.3	424	88	132.759
A_362.FIN2	UBULU		105	277	0.559048	355	2.56	0.1	0.1775	0.0047	0.85744	0.1043	0.0025	1279	31	1052	26	1684	46	62.4703	0.94	0.26	0.1642	0.0055	0.77714	0.035	0.012	720	120	978	31	1140	140	85.7895
A_363.FIN2	UBULU		149.8	186	0.539386	262	1.077	0.027	0.1175	0.0013	0.29841	0.0665	0.0016	740	13	716	7.5	802	51	89.2768	-0.06	0.15	0.1082	0.0017	0.66049	-0.007	0.01	-30	140	662	10	670	170	98.806
A_364.FIN2	UBULU		42.45	79	0.728857	63	0.855	0.042	0.0918	0.0016	0.014344	0.0694	0.0038	621	23	566.2	9.5	830	120	68.2169	-2.83	0.5	0.0612	0.0042	0.92882	-0.48	0.24	-330	440	382	26	1790	650	21.3408
A_365.FIN2	UBULU		92.8	126.5	0.693966	125	0.714	0.036	0.0811	0.0013	0.1854	0.064	0.0031	543	21	502.6	7.5	684	99	73.4795	-1.33	0.28	0.0636	0.0028	0.90447	-0.181	0.045	-330	260	397	17	790	240	50.2532
A_366.FIN2	UBULU		144.5	246	0.802076	130	0.701	0.028	0.0855	0.0013	0.27751	0.0601	0.0025	540	18	528.6	7.7	572	87	92.4126	-0.4	0.21	0.076	0.0021	0.8103	-0.039	0.02	-160	190	472	13	730	280	64.6575
A_367.FIN2	UBULU		514.3	315.7	0.200661	950	0.976	0.015	0.1113	0.001	0.31785	0.06372	0.00098	691.9	7.5	680.3	5.9	729	32	93.3196	0.615	0.045	0.1082	0.0011	0.46791	0.041	0.0029	482	28	662.4	6.4	338	71	195.976
A_368.FIN2	UBULU		201.1	378.8	0.783192	322	0.768	0.016	0.09425	0.00078	0.2655	0.0593	0.0012	577.2	8.9	580.6	4.6	564	42	102.943	-0.179	0.097	0.0863	0.0011	0.73113	-0.0167	0.0087	-141	93	533.3	6.4	440	160	121.205
A_369.FIN2	UBULU		316.8	2081	1.7803	626	1.337	0.017	0.13862	0.00097	0.21846	0.07008	0.00092	861.2	7.4	836.8	5.5	926	26	90.3672	0.651	0.065	0.1328	0.0011	0.48845	0.0351	0.0035	486	43	804.3	6.1	455	73	176.769
A_370.FIN2	UBULU		127	261	0.771654	162	0.895	0.035	0.1011	0.0012	0.41475	0.0645	0.0024	647	18	620.9	7.1	746	73	83.2306	-0.92	0.27	0.0863	0.0023	0.89161	-0.115	0.048	-220	200	533	14	900	430	59.2222
A_371.FIN2	UBULU		136.9	500	1.52666	220	0.884	0.041	0.0995	0.0015	0.12035	0.0645	0.003	640	22	611.3	9	720	100	84.9028	-0.51	0.28	0.0884	0.0025	0.84496	-0.044	0.023	-290	290	546	15	830	590	65.7831
A_372.FIN2	UBULU		121.9	329.2	1.00082	212	0.895	0.022	0.1064	0.0011	0.10003	0.0612	0.0016	647	12	651.6	6.5	616	56	105.779	-0.62	0.17	0.0933	0.0019	0.80867	-0.054	0.014	-350	180	575	11	620	240	92.7419
A_373.FIN2	UBULU		133.6	287.9	0.782186	200	0.925	0.022	0.107	0.001	0.1969	0.0631	0.0016	663	12	655.3	6.1	683	54	95.9444	-0.38	0.16	0.096	0.0017	0.80019	-0.033	0.013	-220	160	591	10	770	270	76.7532
A_374.FIN2	UBULU		109.1	257	1.07424	141	0.737	0.031	0.0888	0.0012	0.11718	0.0603	0.0025	558	18	548.5	7	572	89	95.8916	-1.15	0.28	0.0731	0.0024	0.88957	-0.121	0.031	-930	390	455	15	1020	630	44.6078
A_375.FIN2	UBULU		325	760	0.624	540	1.451	0.028	0.149	0.0019	0.31259	0.0707	0.0014	909	11	895	10	942	40	95.0106	0.63	0.11	0.1422	0.0019	0.34799	0.0316	0.0054	465	70	857	11	390	160	219.744
A_378.FIN2	UBULU		134	261.3	0.73806	190	0.844	0.02	0.10034	0.00099	0.07151	0.0611	0.0015	619	11	616.3	5.8	614	54	100.375	-0.74	0.15	0.087	0.0015	0.78522	-0.065	0.014	-600	210	537.3	9	360	300	149.25
A_379.FIN2	UBULU		146.1	435	1.1499	330	0.872	0.023	0.101	0.0012	0.22341	0.0627	0.0017	635	12	620.3	7	691	53	89.7685	-0.3	0.19	0.0911	0.002	0.81325	-0.023	0.014	-160	170	562	12	610	200	92.1311
A_380.FIN2	UBULU		90.4	139.1	0.665929	129	1.088	0.045	0.1133	0.0025	0.38989	0.0693	0.0025	743	21	692	15	899	80	76.9744	-1.39	0.3	0.0925	0.003	0.64335	-0.102	0.022	-410	210	570	18	660	450	86.3636
A_381.FIN2	UBULU		990	920	0.249495	2910	2.83	0.16	0.1875	0.008	0.99063	0.1075	0.0019	1339	43	1104	43	1748	32	63.1579	2.62	0.17	0.1859	0.008	0.98309	0.1	0.0024	1279	47	1095	43	1614	43	67.8439
A_382.FIN2	UBULU		256.5	558	0.302534	1000	4.909	0.051	0.2859	0.0021	0.38336	0.1245	0.0013	1802.7	8.7	1621	11	2018	18	80.3271	4.06	0.1	0.2792	0.0022	0.48165	0.1052	0.0024	1640	21	1587	11	1704	43	93.1338
A_383.FIN2	UBULU		276.6	235.2	0.352133	240	2.107	0.027	0.1558	0.0013	0.44003	0.098	0.0012	1149.9	8.9	933.4	7	1582	22	59.0013	0.573	0.099	0.1433	0.0014	0.5602	0.028	0.0049	406	73	862.9	7.8	480	110	179.771
A_384.FIN2	UBULU		282.8	289.7	0.35396	495	1.541	0.028	0.13782	0.00098	0.31789	0.0812	0.0014	947	11	832.2	5.6	1216	34	68.4375	0.85	0.07	0.132	0.0011	0.55111	0.0418	0.0041	601	40	799.4	6.4	654	89	122.232
A_386.FIN2	UBULU		1111	1997	1.35284	376	0.757	0.023	0.062	0.0016	0.87981	0.0884	0.0013	571	13	387.8	9.6	1385	28	28	0.367	0.033	0.0588	0.0015	0.50195	0.0446	0.0036	311	25	368	9.3	476	81	77.3109
A_387.FIN2	UBULU		424.3	1235	1.34433	480	0.827	0.015	0.09469	0.00092	0.44404	0.0633	0.001	610.8	8.3	583.2	5.4	706	35	82.6062	0.577	0.046	0.0925	0.001	0.51059	0.0447	0.0034	450	31	570.4	5.9	499	89	114.309
A_388.FIN2	UBULU		571.6	865	0.906228	540	0.796	0.012	0.08306	0.00096	0.28627	0.0694	0.0011	593.9	6.9	514.3	5.7	904	34	56.8916	0.578	0.032	0.0812	0.0011	0.56226	0.0511	0.0026	457	21	503.1	6.3	528	62	95.2841
A_389.FIN2	UBULU		768	56	0.0384115	1020	0.873	0.012	0.10135	0.00077	0.37623	0.06239	0.00082	636.6	6.5	622.3	4.5	681	27	91.3803	0.728	0.028	0.10012	0.00079	0.37907	0.0525	0.0019	554	16	615.1	4.7	468	57	131.432
A_390.FIN2	UBULU		39	90.4	0.662051	40	1.268	0.089	0.0927	0.0017	0.39018	0.0985	0.0062	812	37	571	10	1490	120	38.3221	-1.42	0.47	0.0713	0.0042	0.92554	-0.267	0.096	130	270	443	25	1870	300	23.6898
A_391.FIN2	UBULU		24.59	45.2	0.811305	18	0.8	0.05	0.0845	0.0019	0.09514	0.0693	0.0043	590	29	523	11	790	130	66.2025	-3.43	0.69	0.0495	0.0062	0.96299	0.21	0.94	790	240	307	38	2240	370	13.7054
A_392.FIN2	UBULU		585	768	0.582051	930	0.772	0.016	0.09324	0.0009	0.21497	0.06	0.0013	579.9	9.2	574.6	5.3	590	46	97.3898	0.609	0.037	0.09186	0.00091	0.30512	0.0479	0.0029	478	25	566.5	5.4	385	73	147.143
A_395.FIN2	UBULU		50.4	131.3	0.958333	151	0.975	0.044	0.1098	0.0015	0.31255	0.0642	0.0027	687	23	671.4	8.7	713	87	94.1655	-0.92	0.42	0.0947	0.0036	0.9375	-0.14	0.073	180	240	582	21	1790	350	32.514
A_396.FIN2	UBULU		191.7	247	0.435159	470	0.952	0.044	0.0999	0.001	0.13113	0.0687	0.0028	673	21	613.9	6	842	73	72.9097	0.37	0.11	0.0951	0.0013	0.86653	0.03	0.012	334	85	585.4	7.6	740	150	79.1081
A_397.FIN2	UBULU		259.6	548	0.795069	30	0.873	0.016	0.10273	0.00081	0.13732	0.0615	0.0012	636.1	8.7	630.4	4.7	644	41	97.8882	0.559	0.072	0.1	0.001	0.61237	0.0403	0.005	444	48	614.2	5.9	625	92	98.272
A_398.FIN2	UBULU		237	476	0.801688	430	0.803	0.017	0.09654	0.0008	0.21999	0.0602	0.0013	597.2	9.7	594	4.7	598	48	99.3311	0.554	0.069	0.0944	0.001	0.63972	0.0421	0.005	422	48	581.5	5.9	720	100	80.7639
A_399.FIN2	UBULU		221.1	344	0.701945	460	0.8	0.022	0.09243	0.00088	0.17832	0.0627	0.0017	595	12	569.9	5.2	674	61	84.5549	0.393	0.086	0.089	0.0012	0.66709	0.0305	0.0069	302	68	549.5	6.9	620	140	88.629
A_400.FIN2	UBULU		382.7	512.9	0.569637	720	0.778	0.013	0.09312	0.00085	0.32683	0.06044	0.00099	584.6	7.2	573.9	5	615	35	93.3171	0.602	0.043	0.09156	0.00095	0.51569	0.0471	0.0033	468	29	564.7	5.6	558	70	101.201
A_401.FIN2	UBULU		503.1	1090	1.14053	580	0.86	0.015	0.09572	0.00085	0.15893	0.065	0.0012	629.5	8.2	589.2	5	766	39	76.9191	0.675	0.04	0.09413	0.00089	0.7753	0.0517	0.003	522	24	579.9	5.2	544	79	106.599
A_402.FIN2	UBULU		1627	1086	1.85003	491	0.2832	0.0064	0.02298	0.00042	0.75104	0.0889	0.0013	252.6	5.1	146.4	2.6	1396	28	10.4871	0.147	0.012	0.02176	0.00042	0.50534	0.0475	0.0038	137	11	138.8	2.7	743	74	18.681
A_403.FIN2	UBULU		223.3	435	0.789521	830	0.875	0.022	0.10133	0.00099	0.29209	0.0625	0.0015	636	12	622.1	5.8	671	52	92.7124	0.502	0.079	0.0982	0.0012	0.62089	0.0358	0.0057	379	59	603.9	7.1	590	100	102.356
A_404.FIN2	UBULU		95.9	178.4	0.699687	270	0.88	0.029	0.1024	0.0012	0.027992	0.0621	0.0022	638	16	628.4	7	641	77	98.0343	-0.01	0.17	0.0953	0.0018	0.7892	-0.003	0.013	50	140	586	11	780	200	75.1282
A_405.FIN2	UBULU		91.32	256.3	1.15637	230	0.88	0.042	0.0947	0.0012	0.33341	0.067	0.003	636	22	583.3	7.1	798	98	73.0952	-0.36	0.27	0.0849	0.0023	0.86113	-0.03	0.022	10	220	525	14	1130	280	46.4602
A_406.FIN2	UBULU		62.2	118.5	0.728296	43	0.956	0.062	0.0945	0.0016	0.14412	0.0733	0.0045	671	30	581.8	9.6	930	120	62.5591	-1.59	0.37	0.0729	0.0031	0.87699	-0.198	0.05	-510	430	453	19	1250	510	36.24
A_407.FIN2	UBULU		701	205.1	0.0478317	2400	3.107	0.023	0.2041	0.0015	0.58279	0.1102	0.00074	1434.7	5.8	1197.1	7.8	1801	12	66.4686	2.954	0.033	0.2029	0.0014	0.44086	0.1053	0.0011	1396.1	8.3	1190.5	7.7	1715	20	69.4169
A_408.FIN2	UBULU		613.9	509.3	0.796872	520	0.768	0.011	0.08466	0.00069	0.41104	0.06576	0.00086	578.1	6.1	523.9	4.1	792	28	66.149	0.627	0.03	0.08356	0.00076	0.44707	0.0541	0.0024	489	19	517.3	4.5	607	67	85.2224
A_409.FIN2	UBULU		131.9	382	1.12206	620	0.867	0.031	0.1026	0.0012	0.033607	0.0609	0.0021	631	16	629.4	7.2	611	78	103.011	0.43	0.14	0.0989	0.0017	0.67807	0.0306	0.0097	375	84	608	10	920	190	66.087
A_412.FIN2	UBULU		275.2	796	1.11083	1180	0.853	0.018	0.1025	0.00096	0.3248	0.0602	0.0012	625.2	9.9	629	5.6	595	44	105.714	0.635	0.052	0.1006	0.0011	0.59645	0.0451	0.0036	492	32	617.6	6.5	595	91	103.798
A_413.FIN2	UBULU		63.2	123	0.705696	270	0.887	0.032	0.1049	0.0015	0.14851	0.0616	0.0026	641	17	643.1	8.9	604	88	106.474	-0.27	0.24	0.0952	0.0026	0.79386	-0.029	0.019	70	190	586	15	1130	240	51.8584
A_414.FIN2	UBULU		138	310	0.938406	60	0.813	0.024	0.0944	0.001	0.31163	0.0619	0.0017	601	14	581.3	6.1	643	61	90.4044	0.32	0.11	0.0904	0.0014	0.64995	0.0227	0.0089	219	94	557.6	8.1	850	150	65.6
A_415.FIN2	UBULU		101.2	86.1	0.293281	180	0.887	0.027	0.1009	0.0011	0.33264	0.0636	0.0019	641	15	619.7	6.6	707	66	87.6521	0.11	0.16	0.0942	0.0017	0.77546	0.004	0.012	120	130	580	10	1100	200	52.7273
A_416.FIN2	UBULU		342	1624	0.704678	1900	4.985	0.079	0.2858	0.0039	0.88162	0.12601	0.00094	1813	14	1619	20	2043	13	79.2462	4.808	0.085	0.2844	0.0039	0.80552	0.1221	0.0013	1782	15	1613	20	1984	19	81.3004
A_417.FIN2	LAKIRI		31.92	83.7	0.282268	126	6.59	0.14	0.3788	0.0039	0.40608	0.1261	0.0025	2053	19	2070	18	2037	36	101.62	-1.25	0.64	0.3201	0.0063	0.796	-0.036	0.016	650	230	1788	31	870	220	205.517
A_418.FIN2	LAKIRI		77.1	144.4	0.690013	75.2	0.96	0.039	0.1042	0.0013	0.13847	0.0668	0.0027	679	20	639.1	7.9	796	91	80.2889	-2.6	0.35	0.0737	0.0033	0.91552	-0.299	0.051	-670	430	458	20	1700	1700	26.9412
A_419.FIN2	LAKIRI		219.9	1327	0.679854	1330	6.124	0.058	0.3551	0.0027	0.54349	0.1246	0.0011	1992.6	8.3	1958	13	2021	15	96.8827	5.35	0.1	0.3494	0.0028	0.49116	0.1106	0.0018	1875	16	1931	13	1803	29	107.099
A_420.FIN2	LAKIRI		119.9	547	0.512927	780	7.163	0.083	0.3759	0.0029	0.43631	0.1379	0.0015	2130	10	2057	13	2197	19	93.6277	5.71	0.19	0.3651	0.0031	0.54963	0.1126	0.0035	1923	31	2006	15	1823	59	110.038
A_421.FIN2	LAKIRI		116.3	142.6	0.205761	360	5.84	0.12	0.3153	0.0045	0.74921	0.1336	0.0017	1947	17	1766	22	2143	23	82.4078	4.26	0.18	0.3037	0.0043	0.46664	0.1021	0.0039	1686	34	1709	21	1664	62	102.704
A_422.FIN2	LAKIRI		209	1780	0.990909	1240	6.635	0.075	0.3721	0.0036	0.70106	0.1288	0.0015	2063	10	2039	17	2083	19	97.8877	5.71	0.17	0.3653	0.0036	0.50329	0.1128	0.0032	1927	27	2007	17	1838	52	109.195
A_423.FIN2	LAKIRI		480.5	591.7	0.148595	3510	6.439	0.049	0.3523	0.0022	0.61573	0.13236	0.00083	2036.8	6.8	1945	10	2128	11	91.4004	6.147	0.064	0.3502	0.0022	0.60024	0.1271	0.0011	1995.5	9.1	1935	10	2055	15	94.1606
A_424.FIN2	LAKIRI		443	983	0.921445	600	0.856	0.013	0.10214	0.00082	0.34505	0.06073	0.00086	626.8	6.9	626.9	4.8	618	31	101.44	0.512	0.039	0.09913	0.00081	0.33896	0.0374	0.0027	413	26	609.2	4.8	435	71	140.046
A_425.FIN2	LAKIRI		454	746	0.202863	3100	5.781	0.042	0.3377	0.0025	0.57385	0.12402	0.00088	1943.1	6.3	1875	12	2013	13	93.1446	5.531	0.056	0.3356	0.0025	0.44212	0.1193	0.0011	1904.4	8.8	1865	12	1942	17	96.035
A_426.FIN2	LAKIRI		506	1946	0.442688	3150	6.335	0.051	0.3624	0.0025	0.65576	0.12659	0.00086	2022.7	7.1	1993	12	2050	12	97.2195	6	0.064	0.3603	0.0024	0.51615	0.1208	0.0011	1974.6	9.3	1984	11	1966	17	100.916
A_429.FIN2	LAKIRI		154.4	922	0.67487	770	6.26	0.11	0.3386	0.0048	0.73602	0.134	0.0016	2010	15	1879	23	2148	20	87.4767	5.28	0.16	0.3313	0.0048	0.51748	0.1154	0.0031	1858	28	1844	23	1882	48	97.9809
A_430.FIN2	LAKIRI		379.3	990	0.352228	2000	5.458	0.058	0.321	0.0025	0.62591	0.1232	0.001	1893.2	9	1795	12	2005	14	89.5262	5.139	0.083	0.3186	0.0025	0.47797	0.1169	0.0017	1841	14	1783	12	1904	26	93.645
A_431.FIN2	LAKIRI		66.2	316	1.99396	117	0.799	0.037	0.0941	0.0013	0.031188	0.0613	0.0028	591	21	579.6	7.7	600	98	96.6	-0.92	0.29	0.0791	0.0028	0.88313	-0.105	0.034	-130	200	490	17	1210	350	40.4959
A_432.FIN2	LAKIRI		598	793	0.159532	4500	7.02	0.12	0.3812	0.005	0.88676	0.1336	0.0011	2111	15	2081	24	2144	14	97.0616	6.76	0.12	0.3793	0.005	0.83699	0.1291	0.0013	2077	15	2072	23	2083	17	99.4719
A_433.FIN2	LAKIRI		681	4187	0.745815	3900	6.31	0.047	0.3595	0.0026	0.649	0.12711	0.00073	2019.3	6.5	1980	13	2059	10	96.1632	6.125	0.051	0.3581	0.0026	0.61527	0.12407	0.00086	1994.2	7	1973	13	2016	12	97.8671
A_434.FIN2	LAKIRI		207	444	0.239758	1430	6.512	0.071	0.3589	0.0029	0.53423	0.1313	0.0011	2046.1	9.5	1976	14	2115	16	93.4279	5.858	0.094	0.3539	0.0029	0.38661	0.1197	0.0019	1952	14	1953	14	1948	28	100.257
A_435.FIN2	LAKIRI		187	992	0.597861	1090	7.013	0.093	0.3888	0.0042	0.6551	0.1312	0.0014	2111	12	2116	20	2111	19	100.237	6.29	0.17	0.3828	0.0046	0.56325	0.1191	0.0027	2010	24	2088	21	1926	42	108.411
A_436.FIN2	LAKIRI		755	1006	0.189404	3700	5.489	0.062	0.3235	0.0027	0.81155	0.12297	0.00081	1897	9.7	1806	13	1998	12	90.3904	5.335	0.063	0.3224	0.0027	0.78055	0.11995	0.00089	1873	10	1801	13	1953	13	92.2171
A_437.FIN2	LAKIRI		366	795	0.304918	600	5.567	0.087	0.3231	0.004	0.75084	0.1249	0.0012	1909	13	1804	19	2027	18	88.9985	5.16	0.15	0.3199	0.0041	0.61549	0.1177	0.0024	1842	24	1788	20	1908	40	93.7107
A_438.FIN2	LAKIRI		323	2950	1.13932	1150	6.2	0.083	0.3516	0.0036	0.86316	0.128	0.001	2003	12	1942	17	2069	14	93.8618	5.74	0.1	0.348	0.0037	0.75116	0.1197	0.0016	1934	16	1924	18	1947	24	98.8187
A_439.FIN2	LAKIRI		522.5	1414	0.332823	1700	5.727	0.047	0.33	0.0023	0.64792	0.12606	0.0008	1934.7	7.1	1838	11	2042	11	90.0098	5.514	0.058	0.3284	0.0023	0.58072	0.122	0.001	1901.5	9.1	1830	11	1984	15	92.2379
A_440.FIN2	LAKIRI		122.3	183	0.590352	260	0.862	0.023	0.09358	0.00099	0.015347	0.0668	0.0019	629	13	576.6	5.9	808	61	71.3614	-0.14	0.15	0.0849	0.0016	0.774	-0.018	0.014	0	130	525.3	9.4	840	230	62.5357
A_441.FIN2	LAKIRI		367	251	0.392371	600	0.812	0.018	0.0949	0.0015	0.31956	0.0624	0.0014	602.4	9.7	584.6	9	669	48	87.3842	0.411	0.062	0.0915	0.0015	0.25996	0.0322	0.0048	329	47	564.4	9	524	97	107.71
A_442.FIN2	LAKIRI		46.54	78.8	0.694242	70	0.926	0.043	0.1019	0.0015	0.098886	0.067	0.0035	662	23	625.1	9	750	110	83.3467	-1.23	0.38	0.0838	0.0035	0.89338	-0.145	0.042	-40	300	518	21	1770	370	29.2655
A_443.FIN2	LAKIRI		153.1	514	1.31221	320	0.831	0.024	0.1009	0.0011	0.25255	0.06	0.0017	612	13	619.6	6.4	574	60	107.944	0.23	0.11	0.0959	0.0014	0.72811	0.0164	0.0083	140	100	590.2	8.4	750	190	78.6933
A_446.FIN2	LAKIRI		283.1	3324	1.16955	1300	8.651	0.078	0.4033	0.0033	0.57007	0.1554	0.0012	2301.2	8.2	2184	15	2404	13	90.8486	8.31	0.11	0.4008	0.0033	0.50302	0.1501	0.0017	2266	11	2172	15	2347	19	92.5437
A_447.FIN2	LAKIRI		647	3250	0.568779	3400	6.289	0.063	0.3613	0.0034	0.70239	0.126	0.00093	2016.3	8.8	1988	16	2042	13	97.3555	6.114	0.07	0.36	0.0033	0.61261	0.1229	0.0012	1992	10	1982	16	2002	16	99.001
A_448.FIN2	LAKIRI		506.4	3010	0.560427	9400	10.302	0.092	0.4546	0.004	0.69835	0.1638	0.0011	2461.7	8.3	2415	18	2497	12	96.7161	10.11	0.1	0.4534	0.004	0.68035	0.1614	0.0012	2443.7	9.6	2410	18	2469	12	97.6104
A_449.FIN2	LAKIRI		421	1532	0.385748	1200	5.884	0.068	0.3399	0.0033	0.61178	0.1256	0.0011	1958	10	1886	16	2036	15	92.6326	5.605	0.085	0.3378	0.0033	0.50885	0.1201	0.0016	1915	13	1876	16	1954	24	96.0082
A_450.FIN2	LAKIRI		35.6	80.8	0.772472	59	1.49	0.2	0.1092	0.0038	0.30764	0.097	0.011	901	72	668	22	1430	210	46.7133	-2.4	1.4	0.077	0.012	0.9007	-0.18	0.35	-90	640	492	77	2330	470	21.1159
A_451.FIN2	LAKIRI		255.3	689	1.03094	390	0.819	0.02	0.0937	0.0009	0.38652	0.0632	0.0014	606	11	577.3	5.3	697	47	82.8264	0.386	0.065	0.09	0.0011	0.58247	0.03	0.0051	299	52	555.5	6.2	510	110	108.922
A_452.FIN2	LAKIRI		256.1	312	0.169075	1570	5.314	0.051	0.3141	0.0026	0.59768	0.1226	0.001	1870.3	8.2	1761	13	1992	15	88.4036	4.907	0.077	0.3111	0.0026	0.41563	0.1143	0.0016	1801	13	1746	13	1863	26	93.7198
A_453.FIN2	LAKIRI		336.1	194.9	0.0665576	2800	6.111	0.066	0.3505	0.0026	0.46278	0.1263	0.0012	1990.9	9.5	1937	12	2048	17	94.5801	5.871	0.083	0.3488	0.0026	0.4225	0.122	0.0016	1955	12	1928	12	1981	23	97.3246
A_454.FIN2	LAKIRI		70.89	390.6	0.682748	180	4.379	0.057	0.2939	0.0023	0.26493	0.1078	0.0014	1706	11	1661	11	1756	25	94.59	3.18	0.21	0.2845	0.0026	0.55219	0.0802	0.0051	1417	57	1614	13	1343	90	120.179
A_455.FIN2	LAKIRI		177.5	241.5	0.557915	10	0.773	0.019	0.09341	0.00099	0.27794	0.0602	0.0015	580	11	575.6	5.9	592	55	97.2297	0.23	0.1	0.0887	0.0015	0.74648	0.0164	0.0086	141	99	547.8	8.9	660	150	83
A_456.FIN2	LAKIRI		175.2	451	1.06906	1200	2.444	0.081	0.1848	0.0029	0.72116	0.0956	0.0023	1252	24	1093	16	1530	46	71.4379	2.02	0.15	0.1812	0.003	0.57089	0.0763	0.0068	1116	50	1073	16	1200	130	89.4167
A_457.FIN2	LAKIRI		982	610	0.546843	1350	0.776	0.013	0.08649	0.00088	0.72669	0.06514	0.00099	582.5	7.3	534.7	5.2	774	32	69.0827	0.622	0.029	0.08524	0.00088	0.43434	0.0538	0.0021	492	17	527.3	5.2	455	71	115.89
A_458.FIN2	LAKIRI		98.2	789	0.729124	1200	9.09	0.1	0.4263	0.0035	0.42195	0.1545	0.0017	2346	10	2289	16	2393	19	95.654	8.05	0.21	0.4188	0.0037	0.50629	0.1393	0.0032	2230	24	2254	17	2211	40	101.945
A_459.FIN2	LAKIRI		227.1	129	0.0633642	3000	5.579	0.067	0.321	0.0026	0.60177	0.1263	0.0012	1911	10	1795	12	2045	17	87.7751	5.229	0.091	0.3183	0.0026	0.54746	0.1193	0.0017	1855	15	1781	13	1940	26	91.8041
A_460.FIN2	LAKIRI		179	789	0.441899	3700	7.101	0.074	0.3779	0.0028	0.62368	0.1364	0.0011	2123	9.2	2066	13	2180	14	94.7706	6.59	0.11	0.3741	0.003	0.64505	0.1277	0.0016	2055	15	2048	14	2064	22	99.2248
A_463.FIN2	LAKIRI		346.2	264.2	0.0938186	4100	4.681	0.08	0.2826	0.0042	0.85448	0.1204	0.0011	1761	14	1603	21	1960	16	81.7857	4.473	0.088	0.281	0.0042	0.7768	0.1157	0.0014	1723	16	1595	21	1886	22	84.5705
A_464.FIN2	LAKIRI		195.7	1379	2.8513	400	0.782	0.018	0.09172	0.00095	0.29361	0.0617	0.0013	585	10	565.6	5.6	646	45	87.5542	0.379	0.077	0.0881	0.0011	0.56524	0.0298	0.0061	301	59	544.2	6.3	620	150	87.7742
A_465.FIN2	LAKIRI		59.8	297	1.96656	60	0.784	0.042	0.0942	0.0015	0.2757	0.06	0.003	582	24	579.9	8.9	560	110	103.554	-0.57	0.32	0.0827	0.0031	0.88688	-0.065	0.031	-60	280	512	19	1330	300	38.4962
A_466.FIN2	LAKIRI		55.9	275	1.97674	61	0.845	0.043	0.0939	0.0014	0.23089	0.0656	0.0032	619	24	578.6	8.1	730	110	79.2603	-0.73	0.34	0.0805	0.003	0.89667	-0.088	0.036	60	200	502	17	1450	260	34.6207
A_467.FIN2	LAKIRI		106.5	1329	1.34648	1050	6.38	0.095	0.3599	0.0034	0.40295	0.1288	0.0019	2028	13	1982	16	2077	27	95.4261	5.76	0.18	0.3555	0.0034	0.42755	0.1179	0.0035	1933	29	1960	16	1904	56	102.941
A_468.FIN2	LAKIRI		1212	1261	0.277228	2600	4.138	0.06	0.245	0.0039	0.92266	0.1231	0.00077	1660	12	1412	20	2001	11	70.5647	3.89	0.068	0.2431	0.0039	0.91102	0.11654	0.00086	1610	14	1402	20	1903	13	73.6731
A_469.FIN2	LAKIRI		122.6	595	0.608483	570	3.91	0.11	0.2239	0.0041	0.81493	0.1271	0.0021	1611	22	1302	21	2052	29	63.4503	3.43	0.17	0.22	0.0042	0.65689	0.1129	0.0044	1497	40	1281	22	1825	73	70.1918
A_470.FIN2	LAKIRI		118	266	0.794915	190	0.76	0.018	0.09333	0.00097	0.20813	0.0594	0.0014	572	11	575.1	5.7	561	55	102.513	0.07	0.11	0.0873	0.0014	0.73109	0.002	0.0096	10	120	539.2	8.3	740	130	72.8649
A_471.FIN2	LAKIRI		354	1255	0.401695	2000	5.195	0.051	0.3051	0.0023	0.66489	0.12402	0.00093	1850.8	8.5	1716	11	2013	13	85.2459	4.913	0.072	0.3032	0.0024	0.56352	0.1181	0.0014	1802	12	1707	12	1923	22	88.7676
A_472.FIN2	LAKIRI		65.7	381.5	2.18569	260	0.765	0.026	0.0952	0.0011	0.15624	0.0587	0.002	576	15	586	6.2	519	74	112.909	-0.63	0.21	0.0833	0.002	0.86338	-0.066	0.021	-300	230	515	12	840	230	61.3095
A_473.FIN2	LAKIRI		195.5	1728	0.872123	200	8.277	0.089	0.3982	0.0031	0.45986	0.1516	0.0015	2260.9	9.7	2160	14	2363	17	91.4092	7.91	0.13	0.3955	0.0033	0.52522	0.1458	0.002	2218	14	2148	15	2293	23	93.6764
A_474.FIN2	LAKIRI		105.8	1375	1.22779	1850	8.427	0.097	0.4027	0.0033	0.57813	0.1527	0.0015	2276	11	2181	15	2373	16	91.909	7.71	0.17	0.3976	0.0035	0.56326	0.1413	0.0027	2197	20	2157	16	2240	33	96.2946
A_475.FIN2	LAKIRI		212	200	0.0989151	1600	6.2	0.12	0.3136	0.0048	0.79458	0.1442	0.0017	2005	16	1757	23	2280	19	77.0614	5.93	0.16	0.3115	0.005	0.75809	0.1385	0.0026	1960	24	1747	24	2202	34	79.337
A_476.FIN2	LAKIRI		402	673	0.664179	1530	0.768	0.013	0.09399	0.00096	0.39392	0.05967	0.00094	578.3	7.2	579.1	5.6	584	34	99.161	0.546	0.052	0.0921	0.001	0.60406	0.0429	0.004	436	35	568.1	6	493	87	115.233
A_477.FIN2	LAKIRI		61.2	745	1.28758	330	6.42	0.1	0.3639	0.0034	0.3778	0.1288	0.0019	2034	14	2000	16	2073	26	96.4785	5.12	0.23	0.3536	0.0037	0.5376	0.1049	0.0043	1819	40	1951	18	1687	75	115.649
A_481.FIN2	LAKIRI		310	625.9	0.223226	1200	5.974	0.05	0.3478	0.0025	0.64632	0.12487	0.0008	1971.2	7.3	1924	12	2027	11	94.9186	5.735	0.075	0.346	0.0024	0.43184	0.1208	0.0014	1936	11	1915	12	1964	20	97.5051
A_482.FIN2	LAKIRI		342.6	1104	0.413894	2730	7.759	0.09	0.3852	0.0043	0.84093	0.14666	0.0009	2202	10	2099	20	2306	11	91.0234	7.46	0.1	0.383	0.0043	0.81418	0.1416	0.0011	2166	12	2089	20	2244	14	93.0927
A_483.FIN2	LAKIRI		113.41	142.3	0.505511	153	0.792	0.026	0.0933	0.0011	0.34604	0.0617	0.0019	589	15	575.1	6.7	628	67	91.5764	-0.4	0.17	0.0832	0.0018	0.81372	-0.041	0.016	-110	150	515	11	730	270	70.5479
A_484.FIN2	LAKIRI		770.1	689	0.438385	1330	0.767	0.013	0.0883	0.0012	0.60992	0.06308	0.00088	577.4	7.5	545.5	7.1	705	30	77.3759	0.57	0.027	0.0867	0.0012	0.54487	0.0475	0.002	454	18	535.6	7.4	378	66	141.693
A_485.FIN2	LAKIRI		671	336	0.0591654	5800	6.351	0.05	0.3503	0.003	0.71419	0.13151	0.00082	2024.9	6.9	1936	14	2117	11	91.4502	6.213	0.053	0.3493	0.003	0.6813	0.12903	0.00088	2005.6	7.5	1931	14	2084	12	92.6583
A_486.FIN2	LAKIRI		179.7	206	0.432944	280	0.772	0.015	0.09428	0.00082	0.17341	0.0596	0.0012	580.9	8.8	580.8	4.8	567	44	102.434	0.281	0.08	0.09	0.001	0.62246	0.0212	0.0064	194	71	555.6	6.1	700	140	79.3714
A_487.FIN2	LAKIRI		42.5	179.1	1.58588	158	0.8	0.034	0.0953	0.0014	0.076576	0.0613	0.0029	590	20	586.7	8.4	568	98	103.292	-0.92	0.3	0.0804	0.003	0.89711	-0.167	0.072	-110	200	498	18	1250	310	39.84
A_488.FIN2	LAKIRI		26.1	44.2	0.526054	67	0.994	0.07	0.1037	0.002	0.12744	0.0693	0.0049	686	35	636	12	770	150	82.5974	-3.98	0.74	0.0628	0.0067	0.96159	-0.56	0.34	90	450	390	41	1320	910	29.5455
A_489.FIN2	LAKIRI		174	1596	1.05517	1160	6.042	0.082	0.341	0.0035	0.65724	0.128	0.0013	1982	11	1891	17	2068	18	91.441	5.49	0.12	0.3369	0.0036	0.6715	0.1175	0.002	1898	19	1871	18	1916	30	97.6514
A_490.FIN2	LAKIRI		207	1115	0.569565	1760	6.54	0.072	0.3524	0.003	0.62442	0.1341	0.0012	2051	10	1945	14	2150	16	90.4651	5.98	0.11	0.3484	0.0031	0.61646	0.1238	0.0018	1969	16	1926	15	2008	26	95.9163
A_491.FIN2	LAKIRI		314.2	1088	1.40038	350	0.808	0.013	0.09614	0.00071	0.31635	0.06064	0.00092	600.6	7.1	591.7	4.2	614	33	96.3681	0.514	0.046	0.09363	0.00079	0.49542	0.0391	0.0034	403	32	576.9	4.7	617	90	93.5008
A_492.FIN2	LAKIRI		18.77	61.9	0.335109	88	5.4	0.2	0.2578	0.0058	0.44204	0.1503	0.0049	1886	29	1477	30	2362	51	62.5318	-3.3	1.3	0.193	0.013	0.92296	-0.181	0.069	910	290	1128	70	1200	360	94
A_493.FIN2	LAKIRI		123.8	357	1.1462	177	0.79	0.024	0.0929	0.0011	0.32062	0.0613	0.0018	589	14	572.7	6.3	616	64	92.9708	-0.32	0.15	0.0834	0.0015	0.76074	-0.028	0.013	-360	170	516	9	950	290	54.3158
A_494.FIN2	LAKIRI		200.2	380	0.670829	300	0.958	0.028	0.1083	0.0011	0.16977	0.0632	0.0017	680	14	662.6	6.7	705	61	93.9858	0.24	0.11	0.1022	0.0015	0.62692	0.0153	0.0074	162	96	627.2	8.6	530	190	118.34
A_497.FIN2	LAKIRI		42.25	82.3	0.805207	70	0.877	0.057	0.0926	0.0017	0.18268	0.0683	0.0043	630	30	570.6	9.9	780	130	73.1538	-2.49	0.49	0.0645	0.0046	0.94773	-0.4	0.14	-310	400	402	28	1020	620	39.4118
A_498.FIN2	LAKIRI		268	1577	0.598507	2200	7.747	0.056	0.4006	0.0024	0.47369	0.13911	0.00096	2201.3	6.5	2171	11	2214	12	98.0578	7.33	0.075	0.3975	0.0024	0.43918	0.1323	0.0013	2152.1	8.9	2157	11	2129	16	101.315
A_499.FIN2	LAKIRI		381	2099	0.690289	2440	7.405	0.069	0.3674	0.0032	0.72277	0.14508	0.00098	2160.5	8.5	2016	15	2287	12	88.1504	7.049	0.083	0.3648	0.0032	0.64399	0.1391	0.0013	2116	10	2004	15	2213	16	90.5558
A_500.FIN2	LAKIRI		100.8	24.4	0.0435516	600	8.06	0.11	0.3985	0.0034	0.53968	0.1456	0.0017	2235	12	2161	16	2293	19	94.2433	6.62	0.24	0.3878	0.0041	0.70846	0.1227	0.0035	2051	32	2112	19	1965	56	107.481
A_501.FIN2	LAKIRI		116.6	220.8	0.735849	230	0.847	0.027	0.097	0.0011	0.049105	0.063	0.0021	623	16	597	6.4	681	74	87.6652	-0.39	0.17	0.0865	0.0018	0.80269	-0.035	0.014	-240	210	534	11	700	300	76.2857
A_502.FIN2	LAKIRI		235.2	729	0.357143	1640	6.926	0.077	0.3654	0.0039	0.7932	0.13662	0.00097	2100.7	9.9	2007	18	2185	13	91.8535	6.26	0.11	0.3606	0.0039	0.6022	0.1254	0.0018	2014	15	1984	18	2040	25	97.2549
A_503.FIN2	LAKIRI		418.2	1461	1.55069	840	0.8	0.02	0.09465	0.00084	0.29004	0.061	0.0015	596	11	582.9	4.9	624	53	93.4135	0.423	0.066	0.09153	0.00092	0.5326	0.033	0.0051	339	51	564.6	5.4	460	140	122.739
A_504.FIN2	LAKIRI		311	300	0.392283	500	0.777	0.013	0.09421	0.00078	0.38242	0.05951	0.00091	582.7	7.4	580.3	4.6	574	33	101.098	0.285	0.064	0.08996	0.00089	0.55725	0.0215	0.005	238	52	555.2	5.3	470	130	118.128
A_505.FIN2	LAKIRI		98.6	287	1.1998	156	0.785	0.025	0.0945	0.001	0.057	0.0602	0.002	586	14	582	6.1	569	71	102.285	-0.79	0.21	0.0809	0.002	0.85149	-0.079	0.021	-560	240	501	12	670	210	74.7761
A_506.FIN2	LAKIRI		208.5	1348	0.782734	1210	6.398	0.066	0.3616	0.003	0.89939	0.1284	0.0012	2031.2	9.1	1990	14	2074	16	95.9499	5.51	0.14	0.3548	0.0031	0.64186	0.1124	0.0027	1898	23	1957	15	1827	45	107.115
A_507.FIN2	LAKIRI		110.2	258	0.337387	392	3.4	0.12	0.2201	0.0052	0.91656	0.112	0.0018	1499	28	1280	28	1822	31	70.2525	1.65	0.19	0.2065	0.0052	0.62471	0.0563	0.0059	923	81	1208	28	990	110	122.02
A_508.FIN2	LAKIRI		60.7	109.6	0.248929	223	5.44	0.3	0.282	0.012	0.92242	0.1382	0.0032	1864	49	1596	59	2192	41	72.8102	2.49	0.42	0.26	0.012	0.63427	0.065	0.01	1120	140	1484	60	1470	150	100.952
A_509.FIN2	LAKIRI		100.2	118.5	0.501996	141	0.87	0.036	0.097	0.0017	0.19695	0.0657	0.0028	636	20	597	9.7	752	91	79.3883	-1.03	0.27	0.081	0.0025	0.85767	-0.1	0.027	-290	280	502	15	910	440	55.1648
A_510.FIN2	LAKIRI		255.9	1981	0.932005	1350	7.27	0.15	0.3504	0.0057	0.92208	0.1503	0.0012	2140	18	1935	27	2347	14	82.4457	6.65	0.18	0.3459	0.0058	0.85079	0.139	0.0022	2057	24	1913	28	2210	27	86.5611
A_511.FIN2	LAKIRI		376.1	1198	0.37942	1550	6.016	0.048	0.3431	0.0023	0.6827	0.12727	0.00076	1977.3	6.9	1901	11	2059	11	92.3264	5.432	0.065	0.3387	0.0024	0.56986	0.1165	0.0011	1890	10	1880	11	1900	17	98.9474
A_515.FIN2	LAKIRI		281.7	1439	0.627973	1660	6.086	0.052	0.3484	0.0023	0.5268	0.12721	0.00097	1987.5	7.5	1927	11	2058	13	93.6346	5.541	0.078	0.3443	0.0023	0.36026	0.1172	0.0015	1905	12	1907	11	1908	24	99.9476
A_516.FIN2	LAKIRI		1246	775	0.626003	1960	1.653	0.02	0.1242	0.0011	0.68786	0.09684	0.00086	989.9	7.7	754.6	6.5	1562	17	48.3099	1.46	0.023	0.1226	0.0011	0.52097	0.0864	0.0012	912.6	9.7	745.4	6.4	1345	27	55.4201
A_517.FIN2	LAKIRI		367.2	772	0.904956	820	0.793	0.02	0.09503	0.00093	0.33011	0.0605	0.0013	592	11	585.2	5.5	608	47	96.25	0.503	0.064	0.0926	0.0011	0.63736	0.039	0.0048	403	45	570.7	6.7	510	110	111.902
A_518.FIN2	LAKIRI		506.4	714	0.766193	610	0.778	0.014	0.0906	0.001	0.49342	0.06261	0.00099	583.8	7.8	559.3	6.1	690	33	81.058	0.593	0.039	0.089	0.0011	0.44388	0.0476	0.0031	468	25	549.7	6.3	500	70	109.94
A_519.FIN2	LAKIRI		749.1	1639	2.08383	3100	4.225	0.08	0.2435	0.0048	0.92677	0.12638	0.00095	1676	16	1404	25	2047	13	68.5882	3.989	0.092	0.2417	0.0048	0.90834	0.12	0.0012	1630	18	1394	25	1960	16	71.1224
A_520.FIN2	LAKIRI		282.6	350	0.375088	1090	1.15	0.019	0.1256	0.001	0.43106	0.06661	0.00097	775.8	8.8	762.9	5.8	815	31	93.6074	0.858	0.053	0.1231	0.0011	0.47097	0.0508	0.0029	619	30	748.5	6.2	621	71	120.531
A_521.FIN2	LAKIRI		290	5500	0.844828	450	14.8	1.9	0.478	0.017	0.96579	0.208	0.016	2656	88	2515	72	2769	98	90.827	9.66	0.33	0.442	0.0064	0.68107	0.1583	0.0033	2391	27	2363	29	2426	32	97.4031
A_522.FIN2	LAKIRI		176.2	2546	1.542	1400	8.155	0.087	0.4057	0.0032	0.51393	0.1462	0.0014	2247.1	9.6	2195	15	2302	16	95.3519	7.74	0.14	0.4032	0.0034	0.46275	0.1402	0.0022	2200	16	2183	16	2222	28	98.2448
A_523.FIN2	LAKIRI		944	909	0.262712	3050	3.313	0.083	0.1926	0.0045	0.96499	0.12514	0.00081	1477	20	1134	25	2029	11	55.8896	3.087	0.095	0.1895	0.0046	0.58319	0.1166	0.0026	1420	25	1117	25	1926	20	57.9958
A_524.FIN2	LAKIRI		308.2	821	0.335496	2900	8.75	0.1	0.4041	0.0039	0.57322	0.1578	0.0015	2312	10	2188	18	2430	17	90.0412	8.41	0.13	0.4017	0.0039	0.49865	0.1526	0.002	2275	14	2176	18	2371	23	91.7756
A_525.FIN2	LAKIRI		710	7060	1.42394	1300	5.83	0.13	0.3321	0.0074	0.95969	0.12789	0.00083	1946	21	1846	36	2068	11	89.265	5.69	0.14	0.331	0.0074	0.9467	0.12511	0.00097	1924	22	1841	36	2029	14	90.7344
A_526.FIN2	LAKIRI		449	1060	0.275278	4300	6.284	0.053	0.358	0.0027	0.67116	0.12783	0.00084	2015.5	7.4	1972	13	2067	12	95.404	6.094	0.066	0.3566	0.0028	0.62578	0.1244	0.0011	1988.1	9.4	1966	13	2019	15	97.3749
A_527.FIN2	LAKIRI		954	2940	0.939203	3660	4.13	0.1	0.2348	0.0056	0.97481	0.12727	0.00074	1654	20	1366	31	2059	10	66.3429	3.95	0.11	0.2335	0.0056	0.95761	0.1223	0.001	1617	22	1359	31	1988	15	68.3602
A_528.FIN2	LAKIRI		135.1	1755	1.35381	1900	8.4	0.12	0.4136	0.0045	0.52444	0.1479	0.0019	2273	13	2231	21	2319	22	96.2053	7.87	0.17	0.4096	0.0046	0.4835	0.1399	0.0026	2213	20	2212	21	2227	30	99.3264
A_531.FIN2	LAKIRI		129.8	631	0.466872	1340	9.52	0.1	0.4309	0.0039	0.44412	0.1611	0.0017	2388.1	9.8	2309	18	2464	18	93.7094	8.78	0.16	0.4256	0.0039	0.3701	0.1503	0.0025	2311	17	2285	18	2341	30	97.6079
A_532.FIN2	LAKIRI		144.8	317	0.877072	190	0.791	0.02	0.0925	0.001	0.20197	0.0624	0.0016	590	12	570.2	6	662	56	86.1329	0.16	0.12	0.0869	0.0016	0.76575	0.012	0.01	140	100	537	9.2	910	180	59.011
A_533.FIN2	LAKIRI		1044	418	0.968391	850	0.728	0.0099	0.06903	0.0006	0.38831	0.0766	0.001	555	5.8	430.3	3.6	1109	26	38.8007	0.508	0.021	0.06715	0.00062	0.28771	0.0547	0.0021	415	14	418.9	3.7	497	63	84.2857
A_534.FIN2	LAKIRI		683	2240	0.522694	2800	6.78	0.055	0.3614	0.003	0.77994	0.13655	0.00072	2082.3	7.2	1988	14	2184.5	8.9	91.0048	6.635	0.06	0.3603	0.003	0.75155	0.13414	0.00083	2063.1	8	1983	14	2152	11	92.1468
A_535.FIN2	LAKIRI		388	885	0.257474	4600	6.811	0.057	0.3618	0.0029	0.66882	0.13731	0.00096	2088.5	7.5	1990	14	2192	12	90.7847	6.663	0.065	0.3607	0.0029	0.54328	0.1346	0.0012	2066.7	8.7	1985	14	2159	16	91.9407
A_536.FIN2	LAKIRI		238.9	207	0.158518	1510	3.636	0.077	0.2178	0.0036	0.88278	0.1213	0.0012	1553	17	1270	19	1972	18	64.4016	3.366	0.09	0.2158	0.0036	0.76453	0.1133	0.002	1489	21	1258	19	1841	33	68.3324
A_537.FIN2	LAKIRI		198	410	0.914141	160	0.776	0.021	0.0924	0.0011	0.32953	0.0612	0.0016	581	12	569.6	6.5	619	56	92.0194	0.473	0.077	0.0898	0.0013	0.54167	0.0369	0.0061	356	59	554.4	7.4	760	120	72.9474
A_538.FIN2	LAKIRI		564	930	0.906028	860	0.789	0.014	0.08847	0.00079	0.19986	0.0649	0.0012	590	8	546.5	4.7	763	39	71.6252	0.617	0.038	0.08702	0.00089	0.52168	0.0514	0.0029	483	24	537.9	5.3	517	79	104.043
A_539.FIN2	LAKIRI		478	3110	0.782427	2700	5.971	0.057	0.3413	0.0027	0.64621	0.12727	0.00096	1970.8	8.3	1892	13	2059	13	91.8893	5.885	0.064	0.3406	0.0027	0.61001	0.1257	0.0011	1957.8	9.5	1889	13	2036	15	92.78
A_540.FIN2	LAKIRI		172.9	965	0.559283	1250	9.71	0.11	0.4346	0.0038	0.66398	0.1622	0.0014	2406	10	2326	17	2477	14	93.9039	9.19	0.15	0.4309	0.0039	0.64181	0.1547	0.0019	2354	15	2309	18	2395	21	96.4092
A_541.FIN2	LAKIRI		422.1	1620	0.426439	2900	8.07	0.11	0.3798	0.0044	0.84526	0.1544	0.0011	2237	13	2075	20	2393	12	86.7112	7.81	0.12	0.378	0.0044	0.80832	0.1501	0.0014	2207	14	2066	21	2345	15	88.1023
A_542.FIN2	LAKIRI		402.5	201.3	0.327702	1220	0.737	0.018	0.08598	0.00084	0.31522	0.0618	0.0013	559	10	531.7	5	654	46	81.2997	0.455	0.056	0.08377	0.00098	0.4911	0.0391	0.0047	365	41	518.5	5.8	520	120	99.7115
A_543.FIN2	LAKIRI		564	795	0.466312	700	1.203	0.015	0.10963	0.00091	0.6047	0.07936	0.0008	800.9	7.1	670.5	5.3	1179	20	56.8702	1.079	0.027	0.10853	0.00093	0.51952	0.0719	0.0016	740	13	664.1	5.4	973	44	68.2528
A_544.FIN2	LAKIRI		263.4	751	0.298405	3300	5.86	0.14	0.3077	0.0054	0.93101	0.1378	0.0014	1949	22	1731	26	2196	19	78.8251	5.57	0.15	0.3055	0.0054	0.88928	0.1321	0.0017	1906	23	1720	26	2120	24	81.1321
A_545.FIN2	LAKIRI		300	531	0.66	520	0.938	0.017	0.10888	0.00087	0.14384	0.0625	0.0012	672.1	8.5	666.2	5.1	684	39	97.3977	0.722	0.065	0.107	0.001	0.53696	0.0485	0.0042	531	43	655	6	627	86	104.466
